# Supplementary material for: A novel scale-space approach for multinormality testing and the k-sample problem in the high dimension low sample size scenario
Source: PLoS One. 2019 Jan 22;14(1):e0211044. doi: 10.1371/journal.pone.0211044 (PMC6342313; doi:10.1371/journal.pone.0211044)
Supplement: S1 File — (ZIP) [file pone.0211044.s001.zip]

Archive with 4 entries (4 files):
- ScaleSpace_Compare_sets.m
- ScaleSpace_Compare_sets_GUI.m
- ScaleSpace_Normality_check.m
- ScaleSpace_Normality_check_GUI.m
