# Supplementary material for: A novel scale-space approach for multinormality testing and the k-sample problem in the high dimension low sample size scenario
Source: PLoS One. 2019 Jan 22;14(1):e0211044. doi: 10.1371/journal.pone.0211044 (PMC6342313; doi:10.1371/journal.pone.0211044)
Supplement: S1 File — (ZIP) [file pone.0211044.s001.zip › ScaleSpace_Compare_sets.m]

function [test_res_FDR, test_res_Bon, test_Pval] = ...
    ScaleSpace_Compare_sets(data_1, data_2, alpha, use_win, cyclic, max_scale)
% Program to test if two or more data sets have the same underlying
% distribution at different resolutions and positions.
%
% When comparing two data sets, the two-sample Anderson-Darling test of
% Pettitt, 1976 is used. For the k-sample case, the k-sample 
% Anderson-Darling test of Scholz, 1987 is used. For both cases, the 
% p-values of the test statistic is computed by Eq 3.6 of Sinclair, 1988.
%
% The format of the input differs when comparing two data/more than two
% data sets.
%
% INPUT (two data sets):
%   data_1      Data set 1, with dimensions [n_1,p], where n_1 is number 
%               of samples, and p is dimensions
%  	data_2      Data set 2, with dimensions [n_2,p], where n_2 is number
%               of samples, and p is dimensions
%   alpha       Significance level (default=0.05)
%   use_win     Averaging window to be used: Epanechikov (default) given as
%               'epan' or uniform given as 'unif'.
%   cyclic      For cyclic data, concerning the dimensions. Default is 0, 
%               which means not cyclic data. Set to any other value, e.g 1
%               to use cyclic data.
%   max_scale   Only use scales up to and include this integer value. 
%               Default is number of dimensions.
%
% INPUT (k data sets):
%   data_1      Data set, with dimensions [n,p], where n is total number 
%               of samples in all k data sets, and p is dimensions. The k
%               data sets are stacked in order along the first dimension
%  	data_2      Is a vector with elements giving the length of the
%               different k data sets. For instance, a 3-sample data set 
%               with sample sizes 20, 30 and 25 ==> data_2 = [20 30 25]
%   alpha       Significance level (default=0.05)
%   use_win     Averaging window to be used: Epanechikov (default) given as
%               'epan' or uniform given as 'unif'.
%   cyclic      For cyclic data, concerning the dimensions. Default is 0, 
%               which means not cyclic data. Set to any other value, e.g 1
%               to use cyclic data.
%   max_scale   Only use scales up to and include this integer value. 
%               Default is number of dimensions.
%
% OUTPUT
%   test_res_FDR    Significance map when using the FDR correction
%   test_res_Bon    Significance map when using the Bonferroni correction
%   test_Pval       Matrix with p-values of test
%
% REFERENCES:
%   A. N. Pettitt. "A two-sample Anderson-Darling rank statistic"
%       Biometrika, 63(1):161-?168, April 1976.
%   F. W. Scholz and M. A. Stephens. "K-sample anderson-darling tests" 
%       Journal of the American Statistical Association, 82(399), 918-?924, 
%       September 1987.
%   C. D. Sinclair and B. D. Spurr. "Approximations to the distribution 
%       function of the Anderson-Darling test statistic. 
%       Journal of the American Statistical Association, 83(404):1190-1191, 
%       December 1988.
%
% EXAMPLE CODE:
% % Compare 2 sets
% X = randn(60, 70);
% X(1:25,10) = 5+randn(25,1);
% X(1:25,25:29) = 1+randn(25,5);
% X(1:25,40:49) = linspace(0,2,10)+randn(25,10);
% Y = randn(40, 70);
% ScaleSpace_Compare_sets(X, Y);
% 
% % Compare 3 sets
% X = randn(60, 70);
% X(1:25,10) = 5+randn(25,1);
% X(1:25,25:29) = 1+randn(25,5);
% X(1:25,40:49) = linspace(0,2,10)+randn(25,10);
% Y = randn(40, 70);
% Z = X + 0.1;
% ScaleSpace_Compare_sets([X ; Y ; Z], [60 40 60]);
%
% Kristian Hindberg @ UiT - Arctic University of Norway, January 2019.

% Assign default values for unassigned parameters, and check input validity
if     nargin==5
    max_scale = size(data_1,2);
elseif nargin==4
    cyclic = 0;
    max_scale = size(data_1,2);
elseif nargin==3
    use_win = 'epan';
    cyclic=0;
    max_scale = size(data_1,2);
elseif nargin==2
    alpha = 0.05;
    use_win = 'epan';
    cyclic = 0;
    max_scale = size(data_1,2);
elseif nargin<2
    fprintf('Two data set need to given as input - Exiting!\n');
    test_res_FDR = -1;
    test_res_Bon = -1;
    return
end

%% Check whether two or more samples are to be compared
if isvector(data_2) == 0 % Only two groups are to be compared
    
    % Data sets need to have same number of dimensions
    p_1 = size(data_1,2);
    p_2 = size(data_2,2);
    if (p_1==p_2)==0
        fprintf('Data sets must have same number of dimensions - Exiting!\n')
        test_res_FDR = -1;
        test_res_Bon = -1;
        return
    else
        p=p_1;
        clear p_1 p_2
    end
    groups = 2; %#ok<NASGU> % To be used in the GUI
    
    % Find number of samples in each data set - assume each data series is a row vector
    n_1 = size(data_1,1);
    n_2 = size(data_2,1);
    
    if n_1 < 8 || n_2 < 8
        fprintf('Too small sample sizes. Both samples sizes must be larger than 7. Returning.\n')
        test_res_FDR = -1;
        test_res_Bon = -1;
        return
    end

    % Define scales to look at
    [scales, n_scales] = get_scales(p, max_scale);

    % Find L_ij's
    [L_ij_1, L_ij_2] = find_Lijs(scales, n_scales, use_win, p, n_1, n_2, data_1, data_2, cyclic);

    % Allocate space for storage of output values
    test_res_Bon   = zeros(n_scales, p);
    test_Pval  = zeros(n_scales, p);

    % Check if the distribution of the two sampeles are equal in each ij-point in L_ij
    for i=1:n_scales        
        for j=1:p
            % Extract the current vectors to be tested
            L_ij_curr_1 = sort(squeeze(L_ij_1(i,j,:)));
            L_ij_curr_2 = sort(squeeze(L_ij_2(i,j,:)));
            % Call two-sample AD test
            if var([L_ij_curr_1 ; L_ij_curr_2]) > 0 % There is some variation in the two vectors
                [test_res_Bon(i,j), test_Pval(i,j)]  = adtest2( L_ij_curr_1, L_ij_curr_2, alpha/p);
            else % % That is, all entries are the same
                test_res_Bon(i,j) = 0;
                test_Pval(i,j) = 0.5;
            end
        end
    end
    
    % Call FDR
    test_res_FDR = fdr_matrix(test_Pval, alpha);

    % Save results, to be used in plotting
    save('ScaleSpace_Compare_sets.mat')
    
    % Plot results in GUI
    ScaleSpace_Compare_sets_GUI(0)

else
    %% That is, if there are many groups which are to be compared
    p       = size(data_1,2);
    n       = size(data_1,1);

    data_2  = data_2(:); % Make column vector  
    groups = numel(data_2); %#ok<NASGU> % To be used in the GUI
    
    if any(data_2<8)
        fprintf('Too small sample sizes. All samples sizes must be larger than 7. Returning.\n')
        test_res_FDR = -1;
        test_res_Bon = -1;
        return
    end

    % Define scales to look at
    [scales, n_scales] = get_scales(p, max_scale);
    
    % Find L_ij's
    L_ij  = find_Lijs_k_samp(scales, n_scales, use_win, p, n, data_1, cyclic);

    % Allocate space for storage of output values
    test_res_Bon    = zeros(n_scales, p);
    test_Pval       = zeros(n_scales, p);

    % Check if the distribution of the k sampeles are equal in each ij-point in L_ij
    for i=1:n_scales
        for j=1:p
            % Extract the current vectors to be tested
            L_ij_curr = squeeze(L_ij(i,j,:));      

            % Do test - Use Bonferroni-method and output asymptotic P-val of statistic for use with FDR
            [test_res_Bon(i,j), test_Pval(i,j)]  = adtestk( L_ij_curr, data_2, alpha/p);
        end
    end

    % Call FDR
    test_res_FDR = fdr_matrix(test_Pval, alpha);

    % Save results - to be used in plotting
    save('ScaleSpace_Compare_sets.mat')

    % Plot results in GUI
    ScaleSpace_Compare_sets_GUI(0)
end

%% %%%%%%%%%%%%%%%%%%%%%%%%%%%%%%%%%%%%%%%%%%%%%%%%%%%%%%%%%%%%%%%%%%%%%%%%
function [scales, n_scales] = get_scales(p, max_scale)
% Define scales
if nargin<2
    max_scale = p;
end

scales = 1:2:11;
scales = scales(scales<p);
add = 4;
while (scales(end)+add)<p
    scales = [scales scales(end)+add]; %#ok<AGROW>
    add = add + 2;
end
% Restrict number of scales (if so chosen)
if (max_scale < p) 
    scales = scales(scales <= max_scale);
end

n_scales = length(scales);

%% %%%%%%%%%%%%%%%%%%%%%%%%%%%%%%%%%%%%%%%%%%%%%%%%%%%%%%%%%%%%%%%%%%%%%%%%
function win = Epan_win(width)
% Function to generate a normalized Epanechnikov kernel/window. 
% Only non-zero values are returned.
%
% Input parameter is the width of the filter. 
% Width means total number of non-zero elements in filter.
% Both even and odd widths are accepted.
u = linspace(-1, 1, width+2);

win = (1-u.*u);
win = win(2:end-1);
win = win./sum(win);

%% %%%%%%%%%%%%%%%%%%%%%%%%%%%%%%%%%%%%%%%%%%%%%%%%%%%%%%%%%%%%%%%%%%%%%%%%
function [L_ij_1, L_ij_2] = ...
    find_Lijs(scales, n_scales, use_win, p, n_1, n_2, data_1, data_2, cyclic)
% Generate matrix of weighted summations for all resolution/positions pairs
% for comparing two sets.
L_ij_1 = zeros(n_scales, p, n_1);
L_ij_2 = zeros(n_scales, p, n_2);

for i_ind = 1:n_scales      % For all scales
    i = scales(i_ind);
    for j=1:p               % For all positions/dimensions
        switch use_win
            case 'unif'
                if cyclic==0
                    if j>=ceil(i/2) && j<=(p-ceil(i/2))
                        L_ij_1(i_ind,j,1:n_1) = sum(data_1(:,j-floor(i/2):j+floor(i/2)),2);
                        L_ij_2(i_ind,j,1:n_2) = sum(data_2(:,j-floor(i/2):j+floor(i/2)),2);
                    elseif j>(p-ceil(i/2))
                        L_ij_1(i_ind,j,1:n_1) = sum(data_1(:,j-floor(i/2):end),2);
                        L_ij_2(i_ind,j,1:n_2) = sum(data_2(:,j-floor(i/2):end),2);
                    elseif j<ceil(i/2)
                        L_ij_1(i_ind,j,1:n_1) = sum(data_1(:,1:j+floor(i/2)),2);
                        L_ij_2(i_ind,j,1:n_2) = sum(data_2(:,1:j+floor(i/2)),2);
                    end
                else % If data is cyclic, wrap around when summing
                    data_ext_1 = [data_1 data_1 data_1];
                    data_ext_2 = [data_2 data_2 data_2];
                    
                    % Use middle part of this side-extended matrix for sums
                    j_loc = j+p;
                    L_ij_1(i_ind,j,1:n_1) = sum(data_ext_1(:,j_loc-floor(i/2):j_loc+floor(i/2)),2);
                    L_ij_2(i_ind,j,1:n_2) = sum(data_ext_2(:,j_loc-floor(i/2):j_loc+floor(i/2)),2);
                end
            case 'epan'
                if cyclic==0
                    if j>=ceil(i/2) && j<=(p-ceil(i/2))
                        L_ij_1(i_ind,j,1:n_1) = data_1(:,j-floor(i/2):j+floor(i/2)) * Epan_win(i)';
                        L_ij_2(i_ind,j,1:n_2) = data_2(:,j-floor(i/2):j+floor(i/2)) * Epan_win(i)';
                    elseif j>(p-ceil(i/2))
                        data_ext = data_1(:,j-floor(i/2):end);
                        win = Epan_win(i);
                        win = win(1:size(data_ext,2)) / sum( win(1:size(data_ext,2)) );

                        L_ij_1(i_ind,j,1:n_1) =  data_1(:,j-floor(i/2):end) * win';
                        L_ij_2(i_ind,j,1:n_2) =  data_2(:,j-floor(i/2):end) * win';
                        clear data_ext
                    elseif j<ceil(i/2)
                        data_ext = data_1(:,1:j+floor(i/2));
                        win = Epan_win(i);
                        win = win(end-size(data_ext,2)+1:end) / sum(win(end-size(data_ext,2)+1:end));

                        L_ij_1(i_ind,j,1:n_1) = data_1(:,1:j+floor(i/2)) * win';
                        L_ij_2(i_ind,j,1:n_2) = data_2(:,1:j+floor(i/2)) * win';
                        clear data_ext
                    end

                else % If data is cyclic, wrap around when summing
                    data_ext_1 = [data_1 data_1 data_1];
                    data_ext_2 = [data_2 data_2 data_2];
                    
                    % Use middle part of this side-extended matrix for sums
                    j_loc = j+p;
                    L_ij_1(i_ind,j,1:n_1) = data_ext_1(:,j_loc-floor(i/2):j_loc+floor(i/2)) * Epan_win(i)';
                    L_ij_2(i_ind,j,1:n_2) = data_ext_2(:,j_loc-floor(i/2):j_loc+floor(i/2)) * Epan_win(i)';
                end
        end % End Switch
    end % End position
end % End scale

%% %%%%%%%%%%%%%%%%%%%%%%%%%%%%%%%%%%%%%%%%%%%%%%%%%%%%%%%%%%%%%%%%%%%%%%%%
function   L_ij  = find_Lijs_k_samp(scales, n_scales, use_win, p, n, data, cyclic)
% Generate matrix of weighted summations for all resolution/positions pairs
% for comparing k sets.
L_ij = zeros(n_scales, p, n);

for i_ind = 1:n_scales      % For all scales
    i = scales(i_ind);
    for j=1:p               % For all positions/dimensions
        switch use_win
            case 'unif'              
                if cyclic==0
                    if j>=ceil(i/2) && j<=(p-ceil(i/2))
                        L_ij(i_ind,j,1:n) = sum(data(:,j-floor(i/2):j+floor(i/2)),2);
                    elseif j>(p-ceil(i/2))
                        L_ij(i_ind,j,1:n) = sum(data(:,j-floor(i/2):end),2);
                    elseif j<ceil(i/2)
                        L_ij(i_ind,j,1:n) = sum(data(:,1:j+floor(i/2)),2);
                    end
                else % If data is cyclic, wrap around when summing
                    data_ext = [data data data];
                    % Use middle part of this side-extended matrix for sums
                    j_loc = j+p;
                    L_ij(i_ind,j,1:n) = sum(data_ext(:,j_loc-floor(i/2):j_loc+floor(i/2)),2);
                end
            case 'epan'
                if cyclic==0
                    if j>=ceil(i/2) && j<=(p-ceil(i/2))
                        L_ij(i_ind,j,1:n) = data(:,j-floor(i/2):j+floor(i/2)) * Epan_win(i)';
                    elseif j>(p-ceil(i/2))
                        data_ext = data(:,j-floor(i/2):end);
                        win = Epan_win(i);
                        win = win(1:size(data_ext,2)) / sum( win(1:size(data_ext,2)) );
                        
                        L_ij(i_ind,j,1:n) =  data(:,j-floor(i/2):end) * win';
                        clear data_ext
                    elseif j<ceil(i/2)
                        data_ext = data(:,1:j+floor(i/2));
                        win = Epan_win(i);
                        win = win(end-size(data_ext,2)+1:end) / sum(win(end-size(data_ext,2)+1:end));

                        L_ij(i_ind,j,1:n) = data(:,1:j+floor(i/2)) * win';
                        clear data_ext
                    end

                else % If data is cyclic, wrap around when summing
                    data_ext = [data data data];
                    
                    % Use middle part of this side-extended matrix for sums
                    j_loc = j+p;
                    L_ij(i_ind,j,1:n) = data_ext(:,j_loc-floor(i/2):j_loc+floor(i/2)) * Epan_win(i)';
                end
        end % End Switch
    end % End position
end % End scale

%% %%%%%%%%%%%%%%%%%%%%%%%%%%%%%%%%%%%%%%%%%%%%%%%%%%%%%%%%%%%%%%%%%%%%%%%%
function [index_signif] = fdr_matrix(pvals_mat,qlevel)
% Run the basic FDR of Benjamini & Hochberg (1995) on a matrix or vector.
%
% Inputs:
% - pvals_mat:      A vector or matrix of pvals on which to run FDR on
% - qlevel:         The proportion of false positives desired
%
% Output:
% - index_signif:   A vector of the indices of the significant tests
%                   or NA if no significant tests

if size(pvals_mat,1)>1 && size(pvals_mat,2)>1  % If matrix
    % Assume that each row is one vector to be tested
    index_signif = zeros(size(pvals_mat,1), size(pvals_mat,2) );
    n =  size(pvals_mat,2);
    
    for r=1:size(pvals_mat,1)
        pvals  = pvals_mat(r,:);
        [sorted_pvals, sort_index] = sort(pvals);
        indices = (1:n).*(sorted_pvals<=qlevel*(1:n)/n);
        n_signif = max(indices);
        if(n_signif)
            indices = 1:n_signif;
            index_signif(r,sort(sort_index(indices))) = 1;
        end
    end
else % Vector

    pvals = pvals_mat;

    n = max( size(pvals,1), size(pvals,2)) ;
    if n>1 && size(pvals,2)==1
        pvals=pvals';
    end
    
    index_signif = zeros(1,n);

    [sorted_pvals,sort_index] = sort(pvals);
    indices = (1:n).*(sorted_pvals<=qlevel*(1:n)/n);
    n_signif = max(indices);
    if(n_signif)
        indices = 1:n_signif;
        index_signif(sort(sort_index(indices))) = 1;
    end
end

%% %%%%%%%%%%%%%%%%%%%%%%%%%%%%%%%%%%%%%%%%%%%%%%%%%%%%%%%%%%%%%%%%%%%%%%%%
function [H, P, Anm_adj, A_crit] = adtest2(x, y, alpha)
% Two-sample Anderson-Darling test of vector x and y.
switch nargin
    case{3}
        if isempty(x) == false && isempty(y) == false && isempty(alpha) == false
            if (alpha <= 0 || alpha >= 1)
                fprintf('Warning: Significance level error; must be 0 < alpha < 1 \n');
                return;
            end
        end
        if isempty(alpha)
            alpha = 0.05;
            disp('No significance level given, set to default of 0.05')
        end
    case{2}
        alpha = 0.05;
    otherwise
        error('Requires at least two input arguments.');
end

% Find sample lengths
n = length(x);
m = length(y);
% Combined sample length
N = n + m;

% Both sample size has to be at least 8 (Pettitt, 1976)
if n < 8 || m < 8
    disp('Both sample sizes must be greater than 8.');
    H = -1;
    return,
else
    x = x(:); % Make sure vectors are column vectors
    y = y(:);

    [sorted, sort_order] = sort([x ; y]); % Sort the pooled samples
    
    % Determine if there are any ties in the data, and if so correct for these
    if isties(sorted)

        [~, data] = isties(sorted);
        
        [c,v] = hist(data, data);

        nc = find(c~=0);
        c = [v(nc) c(nc)'];
        zj = c(:,1);    % Distinct values in pooled sample
        hj = c(:,2);    % Number of values in combined samples equal to zj        

        hj = hj(1:end-1);
        zj = zj(1:end-1);

        % Extract data from first group
        rx=x;

        [x1,x2] = ndgrid(rx,zj);
        fij = sum(x1==x2);

        % Number of values in the ith group which are less than zj
        Mij = (cumsum(fij))';
        % Number of values in the combined samples less than zj
        Hj = (cumsum(hj));

        % k-sample Anderson-Darling observed statistic
        NN = (N*Mij-n*Hj).^2;
        DD = Hj.*(N-Hj);
        Anm = 1/(n*m) * sum(hj.*(NN./DD));

    else
        % Determine which of the sorted samples originally belonged to 'x'
        xs = sort_order<=n;

        % Find cumsum, the number of samples belonging to 'x' below the current
        Mi = cumsum(xs);
        Mi = Mi(1:end-1);

        % Calc Anderson-Darling statistic for two-sample test (Pettitt, 1976)
        i_vec = (1:N-1)';
        Anm = 1/(n*m) * sum( (Mi*N - n*i_vec).^2 ./(i_vec.*(N-i_vec)) );
    end

    % Adjust statistic for finite sample sizes from Pettitt76
    Anm_adj =  (Anm - 1) * (1 - 1.55/N) + 1;

    % Determine approximate critical value as in Eq 3.6 of Sinclair, 1988
    last_ind = 1;
    low_val = 1.5;
    top_val = 5;
    x = low_val:0.001:top_val;
    while last_ind
        P_Anm_Above_x = 1./( 1 + exp(1.784 + 0.9936*x + 0.03287./x - (2.018 + 0.2029./x)./sqrt(x) ) ); 
        ind = find( abs(P_Anm_Above_x-alpha) == min(abs(P_Anm_Above_x-alpha)));
        ind = ind(1);
        last_ind = (ind==length(x));
        if last_ind
            x = x + (x(end)-x(1))/2;
        end
    end
    A_crit = x(ind);
    clear x last_ind P_Anm_Above_x ind

    % Check if AD-statistic is larger than the critical value
    H = Anm_adj > A_crit;

    clear x P_Anm_Above_x
    % Find probability connected to the measured AD-statistic
    P = 1./( 1 + exp(1.784 + 0.9936*Anm_adj + 0.03287./Anm_adj - (2.018 + 0.2029./Anm_adj)./sqrt(Anm_adj) ) );

end

%% %%%%%%%%%%%%%%%%%%%%%%%%%%%%%%%%%%%%%%%%%%%%%%%%%%%%%%%%%%%%%%%%%%%%%%%%
function [adtestk_out, P] = adtestk(X, obs_per_sample, alpha)
% Anderson-Darling k-sample procedure to test whether
% k sampled populations come from the same multivariate distribution.
X = X(:);                               % Ensure data vector is column vector
obs_per_sample = (obs_per_sample(:))';  % Ensure indices vector is row vector
k = numel(obs_per_sample);              % Number of samples (groups)
N = length(X);                          % Total number of data points
if (k < 2)
    error('There must have at leat two samples.');
end

if (any(obs_per_sample==0))
    error('One or more samples have no observations.');
end

[c,v] = hist(sort(X),sort(X));

nc = find(c~=0);
c = [v(nc) c(nc)'];
zj = c(:,1);    % Distinct values in pooled sample
hj = c(:,2);    % Number of values in combined samples equal to zj

cumsum_samps = [0 cumsum(obs_per_sample)];

hj = hj(1:end-1);
zj = zj(1:end-1);

% Determine ADK
ADK=0;

for i=1:k
    ni = obs_per_sample(i); % Number of observations in group i

    % Extract data from current group
    rx = X(cumsum_samps(i)+1:cumsum_samps(i+1));
    
    [x1,x2] = ndgrid(rx,zj);        
    fij     = sum(x1==x2);
    
    % Number of values in the ith group which are less than zj     
    Mij = cumsum(fij)';
    % Number of values in the combined samples less than zj
    Hj  = cumsum(hj); 
                           
    % k-sample Anderson-Darling observed statistic
    NN = (N*Mij-ni*Hj).^2;
    DD = Hj.*(N-Hj);
    ADK = ADK + 1/(ni*N) * sum(hj.*(NN./DD));
end

% Exact sample variance of the k-sample Anderson-Darling
H = sum(1./obs_per_sample);
h = sum(1./(1:N-1));

g=0;
for i = 1:N-2
    g = g + 1./(N-i) * sum(1./((i+1):(N-1)));
end

a = (4*g-6)*(k-1)+(10-6*g)*H;
b = (2*g-4)*k^2+8*h*k+(2*g-14*h-4)*H-8*h+4*g-6;
c = (6*h+2*g-2)*k^2+(4*h-4*g+6)*k+(2*h-6)*H+4*h;
d = (2*h+6)*k^2-4*h*k;

vADK = ((a*N^3)+(b*N^2)+(c*N)+d)/((N-1)*(N-2)*(N-3));

% Calculate standardized k-sample Anderson-Darling statistic
ADKs = (ADK-(k-1))/sqrt(vADK); 

% Estimate k-sample Anderson-Darling P-value by an extrapolate-interpolate procedure
bo = [0.675,1.281,1.645,1.96,2.326];
b1 = [-0.245,0.25,0.678,1.149,1.822];
b2 = [-0.105,-0.305,-0.362,-0.391,-0.396];
qnt = bo+b1/sqrt(k-1)+b2/(k-1);
c0 = [1.0986123,2.1972246,2.9444390,3.6635616,4.5951199];
% These c0 values correpsond to ln(1/alpha - 1) where 'alpha' is found in
% Table 2 of Scholz, 1987

x = zeros(4,1);
yx = zeros(4,1);
if (ADKs <= qnt(3))
    for i = 1:4
        x(i) = qnt(i);
        yx(i) = c0(i);
    end
else
    for i = 1:4
        x(i) = qnt(i+1);
        yx(i) = c0(i+1);
    end
end
y = yx;

Y = interp1(x,y,ADKs,'spline'); % 'extrap' is default for 'spline'
P = 1/(1+exp(Y));

% Do hypothesis test
if P >= alpha
    adtestk_out = 0;
else
    adtestk_out = 1;
end

%% %%%%%%%%%%%%%%%%%%%%%%%%%%%%%%%%%%%%%%%%%%%%%%%%%%%%%%%%%%%%%%%%%%%%%%%%
function [tie, data_semities_made_full_ties] = isties(data)
% Funciton to determine if the data set contains any ties
% If round-off differences are "detected", these are removed by setting the
% values only seperated by a really small amount to one of the values.
%
% INPUT
%   data    Matrix containing the data set, each column is one data vector
%
% OUTPUT
%   tie     Vector bolean indicating if tied data was found in the colums
%   data    Data matrix where data which are distinct, but as a result of
%           roundt of error, are set to the same value
%
% A tie is defined to be data with a difference of less than 3*eps(<data value>)
if isvector(data)
    data = data(:);     % If vector, force it to be a column vector
end
cols    = size(data,2);
n       = size(data,1);

data_semities_made_full_ties = zeros(n,cols);

tie = zeros(1,cols);
for c=1:cols
    x = data(:,c);
    [Xs, sort_order]  = sort(x);
    dXs = diff(Xs);
    ties = dXs < 3*eps(Xs(1:end-1));
    if any(ties)
        Xs(logical([0 ; ties])) = Xs(logical([ties ; 0]));
        tie(c) = 1;
        [~, reverse_sort] = sort(sort_order);
        data_semities_made_full_ties(:,c) = Xs(reverse_sort);
    else
        tie(c) = 0;
        data_semities_made_full_ties(:,c) = x;
    end
end
