# Supplementary material for: A novel scale-space approach for multinormality testing and the k-sample problem in the high dimension low sample size scenario
Source: PLoS One. 2019 Jan 22;14(1):e0211044. doi: 10.1371/journal.pone.0211044 (PMC6342313; doi:10.1371/journal.pone.0211044)
Supplement: S1 File — (ZIP) [file pone.0211044.s001.zip › ScaleSpace_Normality_check.m]

function [and_darl_test_Bon, and_darl_test_fdr] = ...
    ScaleSpace_Normality_check(data, alpha, use_win, cyclic, max_scale)
% Program to test of multinormality at different scales.
% Each data series is a row vector, i.e "data" is [n,p], with n samples of
% length p.
%
% INPUT:
%   data                Data set, with dimensions [n,p], where n is number
%                       of samples, and p is dimensions
%   alpha               Significance level (default=0.05)
%   use_win             Averaging window to be used: Epanechikov (default) 
%                       given as 'epan' or uniform given as 'unif'.
%   cyclic              For cyclic data, concerning the dimensions.  
%                       Default is 0, which means not cyclic data. Set to 
%                       any other value, e.g 1, to use cyclic data.
%   max_scale           Only use scales up to and include this integer
%                       value. Default is number of dimensions.
%
% OUPUT: 
%   and_darl_test_Bon   Signficance map for Bonferroni correction
%   and_darl_test_fdr   Signficance map for FDR correction
%   p_vals              Matrix with all p-values of scale/locations.
%
% REFERENCE
%   D'Agostino86        D?Agostino, R. B. and Stephens, M. A. (eds.) (1986) 
%                       Goodness-of-?t techniques, vol. 68 of Statistics, 
%                       textbooks and monographs, New York: Marcel Dekker. 
%
% EXAMPLE CODE:
% % Norm-check
% X = randn(50, 70);
% X(1:25,10) = 6+randn(25,1);
% X(1:25,25:29) = 2+randn(25,5);
% X(1:25,40:49) = linspace(0,3,10)+randn(25,10);
% ScaleSpace_Normality_check(X);
%       
% Kristian Hindberg @ UiT - Arctic University of Norway, January 2019.

% Assign defaults for unassigned parameters and check input validitiy.
if     nargin==4
    max_scale = size(data,2);
elseif nargin==3
    cyclic = 0;
    max_scale = size(data,2);
elseif nargin==2
    use_win = 'epan';  
    cyclic = 0;
    max_scale = size(data,2);
elseif nargin==1
    alpha = 0.05;
    use_win = 'epan'; 
    cyclic = 0;
    max_scale = size(data,2);    
elseif nargin==0
    fprintf('No input data given - Exiting!\n')
    and_darl_test_Bon = -1;
    and_darl_test_fdr = -1;
    return
end
if alpha>0.1 || alpha <=0
    fprintf('Invalid value of significance level alpha given - values must be: 0 < alpha <= 0.1 \n')
    return
end
             
%% Main code

% Turn of anoying log-of-zero warning, which can occur in the A-D test
warning('off','MATLAB:log:logOfZero');

% Find parameters - assume each data series is a row vector
n = size(data,1);   % Number of time series
p = size(data,2);   % Number of samples in each time series

% Enforce minimum number of samples
if n <= 7
    disp('Sample size must be greater than 7.');
    and_darl_test_Bon = -1;
    and_darl_test_fdr = -1;
    return
end

% Define scales to look at
[scales, n_scales] = get_scales(p, max_scale);

% Find L_ij's
L_ij = find_Lijs(scales, n_scales, use_win, p, n, data, cyclic);

% Allocate space for storage of AD test statistics
and_darl_test_stat = zeros(n_scales, p);

% Check for normailty in each ij-point in L_ij
for i=1:n_scales
    for j=1:p

        % Extract current L_ij vector
        L_ij_curr = sort(squeeze(L_ij(i,j,:)));         
            
        % Arrange elements of the vector x in ascending order.
        xxx       = sort(L_ij_curr);

        % Get propabilities
        prob    = normcdf(xxx, mean(xxx) , std(xxx) );

        % Anderson-Darling statistic.
        factor                  = 1:2:(2 * n - 1);
        asquare                 = -n - sum(factor' .* (log(prob) + log(1-prob(n:-1:1))))/n;
        % Apply correction factor for finite sample size (D'Agostino, 1986)
        and_darl_test_stat(i,j) = asquare * ( 1. + 0.75/n + 2.25/(n * n));

    end
end

% Find p-values - Use p_vals from D'Agostino, 1986
p_vals = determine_p_vals(and_darl_test_stat);

% Call FDR
and_darl_test_fdr = fdr_matrix(p_vals, alpha);

% Compare test-statistics to the Benferroni adjusted critical values using
% DAgostino, 1986 to determine critical value
a = 0.0186;
b = -5.709;
c = 1.2937-log(alpha/p);
crit_val =(-b-sqrt(b*b-4*a*c))/(2*a);
and_darl_test_Bon = and_darl_test_stat > crit_val;

% Save results, to be used in plotting
save('ScaleSpace_Normality_check.mat')

% Plot results
ScaleSpace_Normality_check_GUI(0);

% Get scales funciton
function [scales, n_scales] = get_scales(p, max_scale)
% Define scales to look at
if nargin<2
    max_scale = p;
end

scales = [1:2:11]; %#ok<*NBRAK>
scales = scales(scales<p);
add = 4;
while (scales(end)+add)<p
    scales = [scales scales(end)+add]; %#ok<AGROW>
    add = add + 2;
end
% Restrict number of scales (if so chosen)
if (max_scale < p) 
    scales = scales(scales <= max_scale);
end

n_scales = length(scales);

%% %%%%%%%%%%%%%%%%%%%%%%%%%%%%%%%%%%%%%%%%%%%%%%%%%%%%%%%%%%%%%%%%%%%%%%%%
function win = Epan_win(width)
% Function to generate a normalized Epanechnikov kernel/window. 
% Only non-zero values are returned.
%
% win = Epan_win(width) 
%
% Input parameter is the width of the filter. 
% Width means total number of non-zero elements in filter.
% Both even and odd widths are accepted.
u = linspace(-1, 1, width+2);

win = (1-u.*u);
win = win(2:end-1);
win = win./sum(win);

%% %%%%%%%%%%%%%%%%%%%%%%%%%%%%%%%%%%%%%%%%%%%%%%%%%%%%%%%%%%%%%%%%%%%%%%%%
function L_ij = find_Lijs(scales, n_scales, use_win, p, n, data, cyclic)
% Generate matrix of weighted summations for all resolution/positions pairs
% for normality testing.
L_ij = zeros(n_scales, p, n);
for i_ind = 1:n_scales      % For all scales
    i = scales(i_ind);
    for j=1:p               % For all locations/dimensions/positions
        switch use_win
            case 'epan'
                if cyclic==0
                    if j>=ceil(i/2) && j<=(p-ceil(i/2))
                        L_ij(i_ind,j,1:n) = data(:,j-floor(i/2):j+floor(i/2)) * Epan_win(i)';
                    elseif j>(p-ceil(i/2))
                        data_ext = data(:,j-floor(i/2):end);
                        win = Epan_win(i);
                        win = win(1:size(data_ext,2)) / sum( win(1:size(data_ext,2)) );
                        L_ij(i_ind,j,1:n) =  data(:,j-floor(i/2):end) * win';
                        clear data_ext
                    elseif j<ceil(i/2)
                        data_ext = data(:,1:j+floor(i/2));
                        win = Epan_win(i);
                        win = win(end-size(data_ext,2)+1:end) / sum(win(end-size(data_ext,2)+1:end));
                        L_ij(i_ind,j,1:n) = data(:,1:j+floor(i/2)) * win';
                        clear data_ext
                    end
                else % If data is cyclic, wrap around when summing
                    data_ext = [data data data];
                    j_loc = j+p;
                    L_ij(i_ind,j,1:n) = data_ext(:,j_loc-floor(i/2):j_loc+floor(i/2)) * Epan_win(i)';
                end
            case 'unif'
                if cyclic==0
                    if j>=ceil(i/2) && j<=(p-ceil(i/2))
                        L_ij(i_ind,j,1:n) = sum(data(:,j-floor(i/2):j+floor(i/2)),2);
                    elseif j>(p-ceil(i/2))
                        L_ij(i_ind,j,1:n) = sum(data(:,j-floor(i/2):end),2);
                    elseif j<ceil(i/2)
                        L_ij(i_ind,j,1:n) = sum(data(:,1:j+floor(i/2)),2);
                    end
                else % If data is cyclic, wrap around when summing
                    data_ext = [data data data];
                    j_loc = j+p;
                    L_ij(i_ind,j,1:n) = sum(data_ext(:,j_loc-floor(i/2):j_loc+floor(i/2)),2);
                end
        end % End switch
    end % End position
end % End resulotion

%% %%%%%%%%%%%%%%%%%%%%%%%%%%%%%%%%%%%%%%%%%%%%%%%%%%%%%%%%%%%%%%%%%%%%%%%%
function p_vals = determine_p_vals(stat)
% Function to determine the p-value of the test statistics of the AD-test.
%
% This under is taken from D'Agostino/Stephens 1986, page 127, but only 
% valid for stat>=0.6. But this is not a problem since the p-value of 0.6 
% is around 0.1194, and we are only intersted in values further out in the 
% tail. And FDR starts to look at the lowest p-values also.
%
% Formula gives increasing p-values when stat > 153.5
% Do not use test statistic values over this limit. It is insanely high.
stat(stat>153) = 153;

p_vals = exp(1.2937 - 5.709*stat + 0.0186*stat.^2);

min_stat_of_int = 0.6;
p_vals(stat < min_stat_of_int) = exp(1.2937 - 5.709*min_stat_of_int + 0.0186*min_stat_of_int.^2);

%% %%%%%%%%%%%%%%%%%%%%%%%%%%%%%%%%%%%%%%%%%%%%%%%%%%%%%%%%%%%%%%%%%%%%%%%%
function [index_signif] = fdr_matrix(pvals_mat,qlevel)
% Run the basic FDR of Benjamini & Hochberg (1995) on a matrix or vector.
%
% Inputs:
% - pvals_mat:      A vector or matrix of pvals on which to run FDR on
% - qlevel:         The proportion of false positives desired
%
% Output:
% - index_signif:   A vector of the indices of the significant tests
%                   or NA if no significant tests

if size(pvals_mat,1)>1 && size(pvals_mat,2)>1  % If matrix
    % Assume that each row is one vector to be tested
    index_signif = zeros(size(pvals_mat,1), size(pvals_mat,2) );
    n =  size(pvals_mat,2);
    
    for r=1:size(pvals_mat,1)
        pvals  = pvals_mat(r,:);
        [sorted_pvals, sort_index] = sort(pvals);
        indices = (1:n).*(sorted_pvals<=qlevel*(1:n)/n);
        n_signif = max(indices);
        if(n_signif)
            indices = 1:n_signif;
            index_signif(r,sort(sort_index(indices))) = 1;
        end
    end
else % Vector

    pvals = pvals_mat;

    n = max( size(pvals,1), size(pvals,2)) ;
    if n>1 && size(pvals,2)==1
        pvals=pvals';
    end
    
    index_signif = zeros(1,n);

    [sorted_pvals,sort_index] = sort(pvals);
    indices = (1:n).*(sorted_pvals<=qlevel*(1:n)/n);
    n_signif = max(indices);
    if(n_signif)
        indices = 1:n_signif;
        index_signif(sort(sort_index(indices))) = 1;
    end
end
