# Supplementary material for: A novel scale-space approach for multinormality testing and the k-sample problem in the high dimension low sample size scenario
Source: PLoS One. 2019 Jan 22;14(1):e0211044. doi: 10.1371/journal.pone.0211044 (PMC6342313; doi:10.1371/journal.pone.0211044)
Supplement: S1 File — (ZIP) [file pone.0211044.s001.zip › ScaleSpace_Normality_check_GUI.m]

function ScaleSpace_Normality_check_GUI(arg)
% GUI to plot the results of the scale-space normality testing.

% Initialize GUI if no input is given
if nargin<1
    arg=0;
end

% Load the results of the latest scale space normality test.
load 'ScaleSpace_Normality_check.mat' alpha p_vals and_darl_test_Bon and_darl_test_fdr scales;

% Extract number of dimensions from p-value matrix.
p = size(p_vals,2);

% Extract number of scales from the vector of scales that has been used.
n_scales = numel(scales);

% Initialize GUI and plot results
if arg==0

    % Display result
    new_fig;
    Ha_1=axes;
    set(Ha_1,'units','norm','pos',[0.1300    0.60    0.7750    0.35],'tag','axes_1');
    imagesc(flipud(and_darl_test_Bon), [0 1])
    set(Ha_1,'tag','axes_1');
    ylabel('Window width', 'fontweight', 'bold');title(['Location - AD test - Bonferroni'])
    n_scales_plot = 15;
    if n_scales <= n_scales_plot
        set(gca,'ytick',[1:n_scales],'yticklabel',num2str(fliplr(scales)'))
    else
        ytic = round(linspace(1,n_scales,n_scales_plot));
        scales_plot = scales(ytic);
        set(gca,'ytick',ytic,'yticklabel',num2str(fliplr(scales_plot)'))
    end
    % Set the colormap to red (rejection) and blue for non-rejection
    colormap([0 0 1;1 0 0])

    hold on
    col_val=0.60;
    plot(p/2-scales/2, [n_scales:-1:1],'color',[col_val col_val col_val],'linew',2)
    plot(p/2+scales/2, [n_scales:-1:1],'color',[col_val col_val col_val],'linew',2)

    Ha_2=axes;
    set(Ha_2,'units','norm','pos',[0.1300    0.20    0.7750    0.35],'tag','axes_2');
    imagesc(flipud(and_darl_test_fdr), [0 1])
    set(Ha_2,'tag','axes_2');
    ylabel('Window width', 'fontweight', 'bold');xlabel(['Location - AD test - FDR'], 'fontweight', 'bold')
    n_scales_plot = 15;
    if n_scales <= n_scales_plot
        set(gca,'ytick',[1:n_scales],'yticklabel',num2str(fliplr(scales)'))
    else
        ytic = round(linspace(1,n_scales,n_scales_plot));
        scales_plot = scales(ytic);
        set(gca,'ytick',ytic,'yticklabel',num2str(fliplr(scales_plot)'))
    end
    % Set the colormap to red (rejection) and blue for non-rejection
    colormap([0 0 1;1 0 0])
    
    hold on
    col_val=0.60;
    plot(p/2-scales/2, [n_scales:-1:1],'color',[col_val col_val col_val],'linew',2)
    plot(p/2+scales/2, [n_scales:-1:1],'color',[col_val col_val col_val],'linew',2)

    % Slider for selecting smoothing parameter to plot
    Hsl_01=uicontrol(gcf,'style','slider','units','norm','pos',[0.1300    0.01    0.40    0.05], ... %[0.1300    0.01    0.775    0.05]
        'tag','slide_01','visib','on','max',log10(0.1),'min',log10(0.001),'value',log10(alpha));
    set(Hsl_01,'callback',['ScaleSpace_Normality_check_GUI(1)'],'sliderstep',[0.01 0.10]);

    % Box showing the selected significance level
    uicontrol(gcf,'style','text','units','norm','pos', [0.5500    0.01    0.25    0.05],'tag','signlevel','string','Significance level', 'fontweight', 'bold');
    sign_string = num2str(alpha);
    Heb = uicontrol(gcf,'style','edit','units','norm','pos', [0.8000    0.01    0.15    0.05],'tag','edit_signlevel','string',sign_string);
    set(Heb,'callback',['ScaleSpace_Normality_check_GUI(2)']);

    % Set the colormap to red (rejection) and blue for non-rejection
    colormap([0 0 1;1 0 0])
    
    % For storing handles to all chilten of figure in the figure itself
    h=guihandles(gcf);
    set(gcf,'userdata',h);
    guidata(gcf,h);

elseif arg==1 || arg==2
    % Update figure if significance level has been change in slider or box.

    % Get all GUI-handles
    h=guidata(gcf);

    if arg==1
        alpha_new = 10^get(h.slide_01,'value');
        set(h.edit_signlevel,'string', num2str(alpha_new))
    else
        alpha_new = str2num(get(h.edit_signlevel,'string')); %#ok<*ST2NM>

        if log10(alpha_new) < get(h.slide_01,'min') || log10(alpha_new) > get(h.slide_01,'max')
            errordlg(['Invalid significance value, must be in [0.001 0.1] interval']) %#ok<*NBRAK>
            return
        end
        set(h.slide_01,'value', log10(alpha_new))
    end
    % Call FDR
    FDR_mat = fdr_matrix(p_vals, alpha_new);

    BON_mat = p_vals < (alpha_new/p);

    % Display result
    axes(h.axes_1)
    imagesc(flipud(BON_mat), [0 1])

    hold on
    col_val=0.60;
    plot(p/2-scales/2, [n_scales:-1:1],'color',[col_val col_val col_val],'linew',2)
    plot(p/2+scales/2, [n_scales:-1:1],'color',[col_val col_val col_val],'linew',2)

    axes(h.axes_2)
    imagesc(flipud(FDR_mat), [0 1])

    hold on
    col_val=0.60;
    plot(p/2-scales/2, [n_scales:-1:1],'color',[col_val col_val col_val],'linew',2)
    plot(p/2+scales/2, [n_scales:-1:1],'color',[col_val col_val col_val],'linew',2)

end

%% %%%%%%%%%%%%%%%%%%%%%%%%%%%%%%%%%%%%%%%%%%%%%%%%%%%%%%%%%%%%%%%%%%%%%%%%
function [index_signif] = fdr_matrix(pvals_mat,qlevel)
% Run the basic FDR of Benjamini & Hochberg (1995) on a matrix or vector.
%
% Inputs:
% - pvals_mat:      A vector or matrix of pvals on which to run FDR on
% - qlevel:         The proportion of false positives desired
%
% Output:
% - index_signif:   A vector of the indices of the significant tests
%                   or NA if no significant tests

if size(pvals_mat,1)>1 && size(pvals_mat,2)>1  % If matrix
    % Assume that each row is one vector to be tested
    index_signif = zeros(size(pvals_mat,1), size(pvals_mat,2) );
    n =  size(pvals_mat,2);
    
    for r=1:size(pvals_mat,1)
        pvals  = pvals_mat(r,:);
        [sorted_pvals, sort_index] = sort(pvals);
        indices = (1:n).*(sorted_pvals<=qlevel*(1:n)/n);
        n_signif = max(indices);
        if(n_signif)
            indices = 1:n_signif;
            index_signif(r,sort(sort_index(indices))) = 1;
        end
    end
else % Vector

    pvals = pvals_mat;

    n = max( size(pvals,1), size(pvals,2)) ;
    if n>1 && size(pvals,2)==1
        pvals=pvals';
    end
    
    index_signif = zeros(1,n);

    [sorted_pvals,sort_index] = sort(pvals);
    indices = (1:n).*(sorted_pvals<=qlevel*(1:n)/n);
    n_signif = max(indices);
    if(n_signif)
        indices = 1:n_signif;
        index_signif(sort(sort_index(indices))) = 1;
    end
end

%% %%%%%%%%%%%%%%%%%%%%%%%%%%%%%%%%%%%%%%%%%%%%%%%%%%%%%%%%%%%%%%%%%%%%%%%%
function new_fig
% Open up the lowest figure number that is not in use
childs = get(0,'children');

% Make counter for potential figure number
fig_try = 1;

if isempty(childs)
    % Enter if no figures are open, and then open figure 1
    fig_plot = fig_try;
else
    % Enter when at least one figure is open
    while fig_try <= max([childs.Number])
        % Loop until all figure numbers up to the highest that exist has
        % been tested. Here we are looking for figure numbers that are not
        % used, but figure with a higher number do exist.
        if any(fig_try==[childs.Number])
            if strcmp('figure',get(childs(fig_try==[childs.Number]),'type'))==0
                fig_plot = fig_try;
                fig_try = max([childs.Number]); % To exit while loop
            end
        else
            fig_plot = fig_try;
            fig_try = max([childs.Number]); % To exit while loop
        end
        fig_try = fig_try +1;
    end
end

% Enter if the while loop above ended without a "in-between" figure number.
if exist('fig_plot','var')==0
    fig_plot=fig_try;
end

% Open figure
figure(fig_plot)
