# Supplementary material for: A novel scale-space approach for multinormality testing and the k-sample problem in the high dimension low sample size scenario
Source: PLoS One. 2019 Jan 22;14(1):e0211044. doi: 10.1371/journal.pone.0211044 (PMC6342313; doi:10.1371/journal.pone.0211044)
Supplement: S2 File — (ZIP) [file pone.0211044.s002.zip › Ferder.txt]

1937.0	12.3	10.9	9.7	11.1	11.3	12.0	14.5	14.4	14.1	13.5	12.9	15.1	15.6	16.3	14.9	14.1	14.1	13.5	14.0	15.7	15.5	13.7	12.9	13.7	13.6	16.7	15.5	14.6	14.1	14.8	13.4	14.3	16.4	18.6	19.8	17.6	18.0	17.2	17.7	15.9	18.0	19.6	17.8	16.8	17.5	19.5	18.6	18.2	18.7
1938.0	10.4	10.3	11.7	11.2	12.8	13.4	13.2	13.1	13.1	13.4	13.3	12.8	13.3	13.8	13.3	14.0	14.0	15.0	13.5	12.4	12.0	12.6	13.2	13.3	12.2	14.4	11.5	12.3	11.7	12.7	13.0	13.4	13.8	13.7	13.6	14.3	13.8	16.0	15.0	15.1	14.0	15.1	14.9	15.5	16.3	17.1	17.6	15.8	16.5
1939.0	12.9	14.0	15.3	16.8	17.8	17.1	15.5	14.0	13.1	11.8	9.1	10.7	11.3	11.5	12.3	14.6	15.2	16.2	17.4	16.5	19.7	15.9	15.2	13.5	13.7	15.1	13.6	14.5	15.0	15.2	16.1	14.2	14.1	13.6	16.6	17.2	15.3	15.8	14.8	15.4	16.5	13.1	14.1	13.9	16.6	17.6	16.5	15.6	16.7
1940.0	14.7	14.1	15.9	14.8	16.4	18.0	16.5	14.4	14.1	12.8	15.7	14.6	16.0	13.9	15.8	18.2	19.0	19.2	19.2	19.9	16.9	16.4	15.7	17.4	16.5	15.8	15.0	16.4	17.3	19.0	17.6	16.6	15.7	16.1	15.4	14.7	15.4	15.9	17.2	17.1	19.2	21.2	20.2	19.2	17.6	18.2	18.9	18.7	16.3
1941.0	15.6	13.0	14.5	17.3	13.8	12.9	13.8	10.2	12.8	12.6	13.0	11.5	10.2	12.0	12.1	14.8	14.6	14.6	15.2	15.0	14.7	15.2	16.8	18.6	17.9	18.9	18.4	14.7	18.1	18.0	18.3	18.0	17.8	16.4	16.6	14.9	16.7	17.4	18.0	19.4	22.1	22.6	22.7	22.3	18.7	18.2	18.0	16.3	16.6
1942.0	11.0	10.6	11.0	13.0	14.1	11.3	12.5	10.7	10.8	11.6	10.1	10.8	13.4	13.4	12.0	13.3	13.7	12.8	12.7	10.8	12.0	14.2	14.0	15.0	11.4	11.1	13.6	14.4	13.7	14.9	14.2	14.2	14.6	15.3	15.8	17.5	15.7	15.6	14.7	15.6	15.6	15.9	18.3	15.9	15.9	16.2	16.7	17.2	17.1
1951.0	12.1	13.3	15.1	17.2	17.7	10.6	10.6	12.3	12.5	12.5	13.4	12.6	12.9	13.5	14.6	13.8	14.6	14.4	14.1	13.4	14.6	17.0	13.5	16.5	16.2	15.0	15.0	14.8	13.7	15.0	16.4	17.6	14.8	13.0	12.9	13.4	13.9	14.2	13.4	14.2	15.6	16.0	15.4	15.3	15.6	16.3	16.7	15.8	15.5
1952.0	11.1	11.7	10.6	10.1	11.6	11.7	11.8	11.5	11.2	12.6	12.5	13.3	14.1	12.5	12.4	11.8	11.1	12.9	12.4	11.4	11.9	12.2	12.9	15.2	13.6	14.2	12.0	13.7	13.9	14.4	16.3	16.6	16.6	16.4	17.0	18.8	20.4	20.5	21.1	19.4	17.0	15.4	13.7	14.3	14.5	14.3	13.4	13.8	15.5
1953.0	9.9	10.7	12.2	12.7	10.9	11.4	12.6	14.2	15.9	16.8	17.2	17.7	17.9	18.5	18.6	18.6	17.5	17.1	17.1	15.9	16.6	19.0	20.5	20.0	19.7	21.7	23.0	22.0	23.1	22.3	22.6	22.5	21.5	21.0	16.8	17.3	16.4	15.6	14.8	16.0	16.0	16.6	17.2	15.6	16.1	16.3	15.6	16.8	16.8
1954.0	13.4	14.5	12.0	14.5	14.9	15.0	14.2	14.1	13.9	14.3	13.8	13.7	12.4	13.8	14.2	12.9	14.1	13.6	15.0	16.0	15.3	15.5	13.5	14.0	13.7	13.2	12.9	12.9	15.6	15.0	15.1	14.2	13.7	14.1	14.9	15.1	14.4	15.0	16.7	17.1	17.9	17.7	18.9	17.2	16.0	13.2	14.7	15.7	17.4
1955.0	13.7	13.2	13.7	14.5	16.3	15.7	11.1	9.9	10.4	11.2	12.1	12.1	12.6	13.5	12.6	13.6	12.2	12.2	13.4	14.4	14.8	14.4	14.4	14.1	14.0	14.7	14.8	14.8	14.8	15.1	16.4	14.7	15.0	14.5	16.3	17.5	18.9	20.2	21.5	23.2	23.8	23.3	23.3	22.3	20.0	20.2	19.5	16.9	18.8
1956.0	14.0	11.5	12.0	10.5	11.5	12.0	13.2	13.1	15.3	17.5	17.6	16.7	15.3	12.4	11.5	11.6	12.5	12.5	12.1	13.3	14.1	15.6	16.1	16.8	13.8	13.4	13.5	12.1	11.2	13.3	14.5	15.2	15.9	14.9	14.1	14.7	16.5	15.9	15.7	17.1	17.8	16.3	15.9	18.4	18.5	18.3	18.5	19.8	19.8
1957.0	13.1	13.0	13.4	13.0	11.4	11.2	11.9	11.5	11.1	13.7	15.6	14.2	14.6	16.6	16.8	18.1	18.3	17.7	13.2	11.6	11.3	10.9	10.3	12.8	13.9	14.6	14.1	14.7	14.7	16.2	15.2	17.1	16.3	15.0	16.5	16.0	15.9	15.8	14.5	14.4	14.4	15.4	17.1	17.4	17.0	16.5	17.4	17.5	17.8
1958.0	14.5	15.0	15.9	14.7	12.3	13.8	13.9	13.2	10.8	10.3	12.6	13.2	12.9	13.4	14.8	14.4	15.8	13.6	11.1	13.2	14.0	15.8	13.9	14.8	15.7	16.6	18.2	18.7	18.5	19.6	21.4	21.3	21.7	21.6	20.7	19.6	19.0	20.3	20.0	16.8	16.0	17.1	16.9	17.5	15.8	15.4	14.7	14.6	16.5
1959.0	11.4	12.8	14.2	14.7	15.2	16.4	14.1	14.0	13.2	13.2	14.4	16.4	17.7	15.6	13.8	11.6	13.3	12.4	10.9	12.2	13.3	15.7	17.0	18.7	18.2	18.3	19.5	18.4	12.4	15.1	15.6	15.4	15.9	17.1	17.8	17.2	17.1	17.8	17.8	18.3	16.8	16.9	15.8	15.7	14.8	17.7	18.4	19.3	20.1
1960.0	12.5	13.8	13.0	13.2	14.7	16.5	17.9	13.5	13.5	13.8	13.4	13.9	13.5	13.2	13.8	13.7	15.0	16.3	16.8	14.5	16.3	16.0	16.0	19.2	20.5	20.7	16.4	13.2	13.5	13.6	10.6	11.2	15.0	14.3	14.7	15.6	14.2	14.4	14.1	13.3	13.6	13.4	14.6	14.6	15.5	15.7	14.7	15.1	15.1
1961.0	13.5	14.0	15.6	17.6	17.5	18.4	19.4	17.2	15.4	14.9	15.3	16.1	14.4	14.1	15.9	17.5	15.8	14.6	13.9	14.0	13.7	12.8	13.8	14.3	14.6	13.1	13.6	15.2	15.2	17.2	16.3	17.2	17.3	13.7	14.7	14.9	16.1	15.2	15.0	15.0	15.7	14.9	17.2	17.4	15.5	16.9	17.2	17.9	17.4
1962.0	9.0	8.6	10.6	12.0	12.7	14.1	14.3	15.6	13.9	13.8	12.1	13.1	12.6	12.3	14.1	14.2	13.3	14.3	14.4	13.0	13.6	14.0	14.0	12.2	12.5	12.2	14.0	13.0	14.1	13.1	15.8	15.9	12.7	13.6	12.6	13.2	15.1	15.3	14.0	15.2	16.5	12.7	13.9	14.6	15.5	17.1	15.5	16.4	14.6
1963.0	15.7	16.4	17.3	13.1	16.2	17.7	18.7	19.1	18.5	17.4	18.4	17.9	14.9	15.6	16.7	16.2	15.1	14.9	15.2	15.2	15.8	15.8	14.9	14.7	14.0	13.8	13.5	16.7	15.8	15.3	16.1	15.6	17.5	18.0	17.9	16.0	15.1	15.0	14.7	14.5	13.8	14.0	13.9	15.9	14.8	15.0	14.6	14.9	15.0
1964.0	8.6	9.3	8.7	9.5	11.4	12.9	12.9	12.5	13.3	13.0	13.1	13.4	14.9	16.2	13.1	12.1	13.1	13.2	12.6	12.7	12.4	14.0	12.5	13.8	15.0	16.0	13.8	13.8	13.5	13.6	15.0	13.8	13.5	13.9	13.0	12.2	12.8	13.3	13.1	13.2	13.3	13.8	14.4	15.3	16.1	15.4	14.6	15.5	15.7
1965.0	12.2	13.1	13.4	13.7	14.3	16.8	16.6	12.6	15.2	15.2	15.1	13.8	14.3	16.1	15.0	15.0	12.6	13.5	13.9	15.7	14.7	14.1	14.5	14.3	13.9	14.4	14.4	13.3	15.8	12.4	13.3	12.9	14.2	13.7	13.5	13.5	13.4	13.6	13.9	12.7	14.1	11.8	14.3	13.6	14.3	15.8	17.0	17.9	18.7
1966.0	12.3	12.8	10.7	10.1	10.9	11.2	10.8	12.3	15.4	15.9	17.3	17.5	19.0	17.5	17.1	19.2	21.3	22.1	21.9	19.7	15.2	17.4	16.4	16.4	16.1	16.7	16.5	15.6	18.9	18.0	18.1	16.6	15.1	15.1	15.9	16.5	16.6	16.7	17.2	18.0	14.2	15.4	15.4	15.7	16.6	15.5	15.8	18.1	20.6
1967.0	14.1	15.0	12.8	12.8	13.9	11.7	12.3	12.2	11.1	10.8	12.5	13.6	16.6	15.8	16.2	15.7	16.8	16.5	17.0	15.3	15.1	12.5	11.2	13.3	14.3	14.3	14.3	13.8	14.6	14.2	14.9	15.6	14.1	14.0	14.8	15.5	16.7	18.1	18.4	17.2	16.2	15.8	16.1	17.2	16.3	18.5	18.7	19.9	18.6
1968.0	12.7	15.4	17.7	14.6	15.6	13.6	12.9	12.7	12.2	12.7	14.7	16.1	17.7	17.4	18.2	18.5	20.3	20.1	17.3	17.9	15.8	15.0	15.9	14.6	14.9	15.6	14.0	14.7	16.6	16.1	17.5	19.6	20.4	16.0	15.5	16.0	15.2	14.6	13.4	14.5	15.5	14.6	13.5	15.0	16.9	16.4	15.8	17.1	16.5
1969.0	12.4	10.5	10.3	10.0	10.3	11.8	13.2	13.6	15.4	16.2	16.9	16.8	16.2	17.0	16.9	19.2	19.3	17.9	20.7	19.1	18.1	18.3	18.7	21.3	21.2	17.1	17.8	17.2	17.3	18.0	18.3	17.0	17.3	15.6	15.2	13.7	13.3	14.3	15.3	14.7	14.3	15.4	17.3	16.7	17.7	15.1	16.7	15.9	13.9
1970.0	13.7	11.7	13.6	16.7	17.2	18.2	19.0	19.4	20.9	20.2	21.2	14.0	14.4	16.5	16.0	15.9	18.2	19.6	20.5	20.3	19.4	20.2	18.6	16.6	15.8	15.8	15.9	17.3	15.2	16.3	15.2	14.8	15.2	16.7	16.4	14.6	16.7	16.8	19.1	17.6	13.8	14.1	14.5	14.5	16.2	15.2	15.0	14.6	14.1
1971.0	17.8	17.2	17.6	16.6	16.9	16.0	17.2	12.7	12.1	11.7	14.6	14.8	14.8	14.0	12.6	12.9	12.2	11.3	12.6	12.4	13.3	11.1	14.1	14.4	14.0	14.4	14.7	13.9	14.2	15.5	16.8	18.3	20.6	21.9	20.7	20.5	20.4	21.1	20.8	18.9	18.3	17.2	15.3	14.3	14.9	12.6	14.9	13.4	14.9
1972.0	10.7	12.0	11.0	12.1	13.6	16.4	14.1	13.4	12.3	13.8	12.9	12.5	12.4	13.4	13.3	13.9	14.4	13.7	13.4	13.2	12.5	12.5	12.7	13.9	15.1	16.0	18.2	18.7	17.5	19.5	20.0	16.0	15.1	15.3	16.6	18.3	18.3	16.0	15.0	15.8	15.8	16.8	18.1	19.4	19.9	19.8	20.5	21.3	22.0
1973.0	13.2	11.7	11.6	12.5	13.6	14.3	16.5	16.2	14.4	14.4	10.9	12.8	11.9	11.9	11.3	12.6	14.6	16.2	16.6	17.2	18.0	18.4	19.4	18.1	17.3	17.9	15.3	16.4	17.8	17.9	18.0	19.1	20.1	18.7	19.4	21.1	22.1	19.2	17.8	17.1	17.3	18.3	19.5	18.4	20.3	21.8	18.4	17.2	17.8
1974.0	12.4	12.0	12.6	12.1	12.2	11.3	11.3	11.5	11.3	11.3	10.5	13.4	16.7	17.6	17.4	18.4	19.5	18.0	15.9	17.1	18.6	19.2	18.3	16.8	18.5	13.3	12.8	15.8	15.3	16.1	17.0	18.0	15.0	13.9	14.1	16.0	16.3	16.5	16.9	17.6	17.1	16.0	15.7	14.0	15.0	14.2	14.8	15.7	16.5
1975.0	7.2	8.5	9.5	9.4	10.8	11.3	12.2	14.2	15.1	16.7	17.3	15.2	13.9	13.3	12.8	12.5	12.7	12.9	14.2	15.8	17.2	17.5	18.3	18.0	15.8	16.1	14.0	13.2	15.5	17.0	17.9	16.9	17.1	16.6	18.1	16.2	14.9	16.0	19.0	18.5	17.6	17.7	17.9	17.6	17.7	16.1	17.2	16.8	16.8
1976.0	12.6	12.5	12.5	12.9	11.7	12.2	14.3	13.4	13.9	14.5	14.9	13.4	14.3	14.6	14.2	16.5	17.1	14.9	13.5	11.9	13.8	15.2	14.6	16.1	16.4	17.6	16.7	17.9	16.9	19.5	17.0	18.7	19.8	18.3	18.6	19.8	21.0	18.2	17.1	19.8	19.0	18.0	19.7	20.2	19.8	19.9	19.6	19.8	18.9
1977.0	12.2	14.2	15.0	14.6	10.0	9.6	9.7	10.4	11.3	12.3	12.8	13.8	16.6	18.6	20.0	15.9	17.4	19.3	18.3	14.3	15.3	15.4	16.8	17.3	15.7	16.1	13.9	14.0	14.2	13.5	13.3	15.5	16.2	17.5	21.1	20.5	19.4	19.9	20.3	21.3	20.7	20.5	13.8	12.9	14.2	15.0	13.2	12.8	14.0
1978.0	16.1	17.2	17.6	17.1	18.0	17.8	16.5	14.7	12.0	13.4	14.9	12.4	14.7	15.3	15.5	17.3	13.0	15.5	13.3	14.3	14.3	15.3	14.5	13.3	14.2	15.5	16.0	16.3	15.7	15.3	15.0	14.4	14.3	14.4	14.5	15.2	15.3	12.0	14.2	17.0	17.9	15.7	15.2	16.3	14.3	13.2	13.7	14.7	13.8
1979.0	16.3	16.8	14.9	15.3	16.9	18.0	18.3	14.0	11.9	13.6	12.5	12.7	12.3	12.3	12.5	13.7	14.9	15.4	16.5	17.2	16.2	16.3	16.2	15.3	14.7	13.4	13.1	13.7	13.5	12.9	14.1	13.1	15.1	15.4	16.7	16.5	16.4	17.0	17.2	16.7	16.4	16.8	17.2	16.2	14.8	13.9	16.3	15.1	15.0
1980.0	12.8	13.9	15.3	16.1	16.5	17.7	19.4	18.3	17.4	18.3	20.1	12.9	15.1	16.2	17.3	15.7	16.0	16.9	15.8	15.0	14.3	13.4	14.9	14.9	14.3	15.2	15.4	14.8	13.9	15.2	16.7	17.9	17.3	17.5	17.9	17.9	18.1	18.8	18.3	19.3	19.0	16.4	16.3	16.6	16.7	16.6	17.8	15.2	15.4
1981.0	13.4	13.4	12.3	14.2	12.8	12.6	12.6	12.7	13.4	12.0	11.8	7.5	10.2	11.5	13.8	13.4	13.7	11.8	13.8	11.1	12.0	14.1	14.8	15.8	15.3	15.5	11.5	12.8	13.4	13.5	15.2	14.2	14.0	14.6	15.4	15.1	15.5	16.1	18.1	19.4	20.0	17.3	15.5	16.6	15.6	15.4	14.6	16.4	16.8
1982.0	15.7	16.4	17.7	18.0	18.9	15.6	14.9	15.7	11.3	11.3	14.0	12.3	10.8	11.0	12.6	14.3	13.5	13.5	16.0	15.9	12.2	13.4	14.9	16.3	13.9	15.8	13.8	14.3	14.0	13.9	15.0	15.0	15.1	15.3	15.3	15.8	16.3	17.0	17.8	18.1	17.7	17.8	19.6	20.8	21.0	20.0	17.4	17.7	18.5
1983.0	11.2	11.3	11.5	11.5	11.0	11.8	12.3	13.5	13.5	14.4	12.7	13.6	14.3	14.0	11.8	14.2	13.6	15.6	17.9	19.9	17.3	15.4	16.0	16.4	15.2	15.1	13.1	13.3	14.1	13.8	14.6	13.5	13.1	14.3	16.3	16.6	18.6	19.8	20.1	20.8	21.2	21.8	20.3	19.8	15.9	16.7	16.1	16.0	14.4
1984.0	15.7	15.1	14.5	17.5	17.1	17.7	19.1	16.4	12.0	10.3	12.3	13.9	13.1	13.6	15.3	14.7	16.5	14.8	16.8	16.9	14.8	13.3	12.4	12.1	13.4	13.5	13.8	13.7	12.2	13.2	13.2	13.5	14.9	15.4	14.3	15.0	14.5	13.6	16.0	17.2	15.7	15.4	15.7	15.8	16.3	17.5	17.0	18.5	17.5
1985.0	17.2	17.4	16.3	16.8	15.9	10.8	11.3	10.6	11.6	12.2	13.3	12.0	12.7	13.7	13.5	14.7	12.8	13.9	14.4	15.2	17.5	17.5	17.6	17.0	16.2	14.7	14.9	16.4	14.9	14.6	15.1	16.8	16.7	17.0	18.2	19.7	17.3	15.3	16.6	16.6	16.9	16.2	16.9	16.6	17.3	14.7	15.5	16.1	15.3
1986.0	10.8	11.7	10.4	11.9	12.4	14.8	12.6	12.6	11.4	13.6	12.9	12.1	13.2	14.5	14.2	16.9	18.6	19.3	14.0	17.3	13.8	16.1	16.5	17.3	18.2	18.8	20.0	20.0	19.3	20.9	19.2	17.9	17.1	15.4	15.5	16.7	16.8	16.1	14.6	14.6	15.5	15.1	14.5	16.4	16.4	17.9	17.1	16.2	15.1
1987.0	10.3	11.3	12.2	12.0	13.6	12.5	12.3	11.4	11.1	11.4	11.3	10.7	11.6	11.3	10.8	11.6	10.9	11.3	11.7	10.6	12.3	12.4	13.0	12.9	13.4	12.8	14.0	14.1	13.9	15.1	14.5	14.5	15.7	15.4	15.9	16.2	16.3	16.9	13.5	12.9	14.8	15.8	14.6	16.3	18.0	17.1	17.2	14.3	15.9
1988.0	15.1	11.0	13.0	12.7	14.3	15.6	17.2	16.6	18.7	16.4	15.0	16.6	17.8	14.8	17.4	17.2	17.5	17.0	19.8	19.9	20.2	18.9	19.9	20.8	22.4	23.6	24.1	22.3	21.3	18.0	18.9	18.1	17.8	18.0	19.5	18.1	17.4	15.6	16.4	17.0	16.8	16.6	17.5	16.9	16.3	18.7	17.6	18.9	19.9
1989.0	8.5	10.7	11.8	12.8	13.1	12.9	12.9	13.0	12.9	13.7	14.1	15.7	15.5	16.1	15.6	17.3	18.3	17.7	20.2	19.8	20.2	20.3	19.9	15.9	15.3	17.2	16.6	16.1	14.3	13.8	14.0	16.8	18.5	18.6	18.2	17.4	17.0	19.7	19.1	18.7	19.1	16.7	14.9	14.3	16.1	15.3	13.8	13.7	13.8
1990.0	12.5	13.3	13.1	14.1	15.2	15.8	14.3	14.3	15.6	17.6	18.3	15.7	16.1	14.9	16.9	17.1	12.6	14.2	15.4	17.1	15.6	16.4	14.9	15.5	14.9	15.1	15.4	14.3	16.0	16.0	14.8	15.3	15.6	14.5	13.8	14.0	16.2	14.6	14.9	15.4	15.7	16.3	15.3	15.5	16.0	17.7	17.9	18.8	17.3
1991.0	10.7	9.8	8.5	10.5	11.9	10.2	12.9	10.6	11.8	11.1	12.5	11.9	12.4	11.0	12.6	12.9	13.1	12.8	11.4	12.6	12.5	12.6	12.6	13.5	13.4	12.7	13.6	15.0	13.3	14.4	14.3	15.0	16.2	18.2	19.2	19.7	20.0	21.5	18.7	18.0	17.5	16.8	16.0	15.8	17.3	16.8	15.3	16.2	16.8
1992.0	20.3	21.7	20.2	20.8	20.6	20.6	20.6	21.2	18.1	18.9	21.5	14.1	16.5	17.7	18.2	16.8	15.3	15.7	16.0	17.7	16.1	13.8	14.6	16.6	17.8	17.8	17.1	16.2	15.9	17.7	14.9	13.3	15.9	15.7	16.7	18.8	19.6	18.8	18.6	17.2	16.7	18.5	16.9	15.7	17.4	16.4	17.0	18.3	16.9
1993.0	13.9	11.5	12.3	13.8	14.4	13.3	14.0	14.7	12.9	13.9	17.9	12.9	11.8	12.3	11.8	12.6	13.3	13.2	13.8	15.4	12.6	13.9	12.6	13.6	13.5	14.7	13.9	16.4	16.0	16.9	15.6	15.9	15.6	16.6	15.8	13.9	13.5	14.9	13.9	12.1	13.2	13.0	13.9	14.5	15.3	16.3	14.9	13.5	13.4
1994.0	10.7	11.8	12.3	12.6	12.9	14.0	13.2	12.7	12.3	12.6	13.1	14.6	16.1	15.5	12.1	10.7	11.7	11.0	13.4	13.8	12.7	13.3	13.8	13.1	13.5	14.0	14.3	15.7	15.2	15.6	15.4	15.9	17.6	19.4	18.8	17.8	18.2	19.6	18.0	17.5	17.1	19.1	21.0	21.7	19.5	18.4	18.0	18.8	19.8
1995.0	14.0	12.9	13.5	13.0	14.1	13.5	12.7	12.6	12.3	12.6	13.8	11.5	14.6	12.9	13.5	13.3	14.0	12.7	14.6	14.2	12.9	13.8	15.2	18.7	19.4	20.1	18.6	19.6	18.6	13.6	11.8	14.1	13.9	13.8	14.8	15.2	15.0	15.6	16.1	17.3	17.9	18.3	19.2	18.3	17.3	16.5	15.7	17.3	17.0
1996.0	10.5	10.3	11.1	11.0	10.9	12.0	13.8	13.7	14.2	13.9	13.5	13.3	14.8	12.9	14.8	15.8	13.1	11.8	13.9	12.0	12.0	14.2	14.5	16.0	17.1	13.0	14.9	14.8	13.9	14.5	14.5	14.9	14.1	13.7	12.9	14.1	13.9	13.8	16.4	17.1	17.2	17.4	15.6	15.6	16.5	15.6	15.9	15.0	16.5
1997.0	14.9	16.1	15.7	13.3	14.1	15.3	16.7	18.4	17.5	16.9	17.0	19.0	18.3	17.5	17.3	15.4	14.3	12.2	15.1	16.5	15.4	14.2	15.2	15.7	13.9	14.1	15.0	15.0	15.9	17.7	17.0	16.4	17.1	16.8	17.8	18.1	18.4	17.9	17.5	18.6	19.4	19.1	20.0	20.5	19.8	20.4	19.7	18.7	20.1
1998.0	12.1	9.3	11.4	13.1	12.2	14.2	11.9	13.1	12.5	13.7	13.3	13.7	13.9	12.9	14.1	12.3	12.4	13.3	13.0	14.4	13.9	13.4	13.5	14.0	15.7	14.7	15.1	14.7	15.0	15.3	16.4	17.6	15.3	16.8	15.9	15.8	14.5	16.3	15.5	15.7	15.7	15.1	14.3	13.6	14.8	15.2	15.2	14.8	15.5
1999.0	12.5	12.4	12.2	12.8	12.8	13.1	13.5	14.6	12.8	12.3	13.8	14.2	13.9	13.5	16.2	15.7	14.3	14.5	14.7	14.5	13.5	14.2	13.9	15.1	16.3	13.7	13.8	16.7	15.1	15.6	15.7	15.3	15.4	15.7	15.9	17.5	16.2	18.3	19.3	20.4	20.1	21.2	21.7	19.4	17.6	16.1	16.7	18.0	18.9
2000.0	11.1	12.5	12.1	10.7	12.0	12.8	12.3	14.0	14.6	14.7	13.8	12.7	13.2	13.0	13.1	13.6	12.1	12.3	13.1	14.2	15.7	15.0	14.2	14.1	14.0	12.9	12.6	12.4	14.8	16.3	15.6	16.3	17.0	16.7	17.1	15.2	14.9	13.7	14.3	13.9	14.7	16.0	16.5	15.6	16.2	16.0	15.2	17.3	18.0
2001.0	12.9	11.7	12.9	12.9	13.7	11.7	11.6	9.8	11.2	12.0	11.9	12.1	13.2	13.4	12.4	13.8	15.6	15.8	16.6	13.9	13.4	14.2	16.9	17.7	17.8	16.3	16.0	16.6	16.1	15.5	15.9	17.5	16.6	17.7	19.0	20.1	22.5	22.5	19.7	18.8	16.9	15.6	14.1	16.1	15.0	16.2	16.4	16.3	15.7
2002.0	13.7	15.6	16.3	18.3	18.3	18.9	19.1	18.2	19.3	18.8	15.1	14.8	13.5	16.4	15.0	17.0	16.6	17.2	16.3	15.4	16.6	15.9	15.6	17.0	16.0	13.7	13.9	13.4	16.1	14.5	14.9	14.7	14.0	15.2	15.7	15.6	15.4	15.3	17.2	18.3	16.5	15.8	17.6	17.3	18.7	18.2	18.2	18.1	18.0
2003.0	14.2	16.0	16.4	17.3	16.3	15.1	14.9	15.5	15.4	15.7	14.1	15.2	15.4	15.7	14.6	15.2	16.1	16.2	16.0	15.7	16.1	16.3	13.7	14.2	16.7	18.5	18.7	18.3	17.0	15.3	15.8	15.8	17.9	17.5	18.4	17.4	17.5	18.0	17.9	17.9	17.2	18.2	18.6	20.0	22.3	23.6	22.0	21.4	19.4
2004.0	14.3	15.5	15.7	12.8	14.1	15.1	14.7	11.8	13.9	15.3	15.4	15.1	15.5	16.1	15.9	13.8	13.1	13.8	11.1	10.5	12.6	13.0	14.4	12.8	14.0	15.8	14.1	14.5	16.0	15.9	14.4	14.7	14.7	15.1	15.4	16.4	15.8	16.0	14.8	15.3	17.0	16.9	15.0	15.1	15.3	16.1	15.8	14.7	16.0
2005.0	10.6	9.4	10.4	11.8	13.5	10.8	11.3	12.4	14.3	13.6	12.6	12.2	11.5	12.0	14.5	14.9	13.9	14.5	15.2	16.1	15.7	16.3	16.5	16.2	15.7	15.6	15.7	16.3	15.7	17.8	17.7	18.6	18.2	19.3	19.0	19.2	19.9	21.6	22.7	21.7	22.0	20.3	20.2	17.3	17.1	17.0	18.7	20.0	18.6
2006.0	11.3	12.7	13.9	12.7	12.8	13.0	13.0	12.4	13.2	12.9	14.1	16.4	17.1	16.9	16.5	17.2	16.6	16.7	17.2	16.7	15.9	14.4	15.1	15.5	15.6	16.2	14.4	14.7	17.2	17.4	19.5	20.0	20.5	20.9	21.6	22.2	21.3	19.5	17.9	18.6	17.5	17.3	18.3	17.4	18.7	18.3	18.9	20.0	19.1
2007.0	9.8	12.7	14.5	15.3	16.9	18.5	19.8	20.2	21.0	20.9	20.4	19.0	14.5	13.5	14.3	15.8	11.5	14.5	15.9	16.8	17.5	15.5	15.0	16.4	16.4	15.6	16.8	17.6	14.7	14.6	16.0	15.7	14.7	15.5	16.9	18.5	17.9	17.8	15.0	14.3	14.5	14.9	16.2	15.6	16.3	16.9	16.6	15.7	15.3
2008.0	18.3	18.6	18.2	17.6	17.2	17.9	17.8	16.6	16.1	14.3	13.1	12.5	13.1	13.3	12.5	13.4	15.1	14.0	14.3	14.7	15.1	12.9	15.2	14.1	14.0	15.1	13.7	14.5	15.4	15.8	15.9	17.1	19.4	20.2	19.6	14.7	13.7	14.6	17.0	17.5	16.4	17.2	16.4	17.4	16.6	15.3	15.7	15.9	15.8
[truncated: 43 more columns]
