# Supplementary material for: A novel scale-space approach for multinormality testing and the k-sample problem in the high dimension low sample size scenario
Source: PLoS One. 2019 Jan 22;14(1):e0211044. doi: 10.1371/journal.pone.0211044 (PMC6342313; doi:10.1371/journal.pone.0211044)
Supplement: S2 File — (ZIP) [file pone.0211044.s002.zip › Oslo.txt]

1937.0	11.0	10.5	9.8	9.9	9.8	11.5	14.9	16.1	15.7	14.1	14.6	14.9	15.1	14.0	13.0	14.8	11.3	12.1	13.1	15.5	14.9	14.8	12.0	12.8	12.7	15.9	16.9	13.1	13.7	14.0	12.8	14.5	16.3	19.7	21.3	20.6	21.2	18.9	19.0	17.3	18.5	21.2	19.6	18.0	18.3	20.8	16.8	16.8	17.5
1938.0	9.0	10.2	11.9	10.7	13.7	14.2	13.7	13.7	15.6	13.2	12.9	13.3	13.4	13.2	13.4	14.5	15.8	16.7	13.7	14.1	13.5	15.0	13.8	13.8	10.2	13.5	10.4	11.4	11.5	12.8	13.0	13.9	15.0	14.1	12.5	13.6	15.2	17.0	15.1	15.6	13.9	14.5	14.3	15.3	16.1	17.2	18.6	16.2	17.0
1939.0	13.5	15.4	16.8	19.1	20.4	21.5	17.8	12.1	12.1	14.5	12.4	10.4	10.9	10.5	11.0	16.0	17.3	17.6	19.9	20.3	23.0	16.1	14.4	11.6	13.5	13.2	12.1	12.5	13.5	15.9	14.9	12.6	12.1	13.6	17.2	19.2	14.9	15.2	12.3	14.8	16.2	14.3	13.0	13.9	17.9	18.6	16.9	15.4	16.7
1940.0	17.0	16.4	18.0	15.4	19.2	20.6	18.1	14.4	12.9	13.6	16.0	14.8	15.6	11.3	16.5	20.9	22.1	20.3	20.2	21.7	16.0	15.4	15.5	17.6	17.8	16.5	15.2	17.7	16.0	19.8	20.0	17.6	14.8	15.3	15.0	13.0	13.9	16.4	18.8	17.4	20.8	23.6	19.9	21.3	20.2	17.7	18.4	17.8	15.6
1941.0	15.8	13.6	15.1	19.6	13.8	12.5	14.3	9.6	11.9	13.0	12.3	10.3	9.5	12.5	11.9	17.0	15.0	14.4	16.6	16.5	17.9	18.6	21.2	21.7	21.2	20.5	21.1	14.4	21.0	20.7	19.0	21.5	19.9	15.7	15.1	13.2	18.5	20.3	21.0	21.9	24.5	22.8	23.0	21.6	19.9	15.4	17.4	16.3	16.0
1942.0	12.9	10.7	13.9	14.7	16.3	11.7	11.7	10.0	9.1	11.5	8.6	12.5	13.5	12.8	11.9	13.4	14.6	13.5	12.8	10.5	13.0	14.5	13.5	16.0	9.5	10.5	15.7	16.8	14.6	15.7	14.1	15.1	15.6	14.0	17.7	20.4	17.6	14.6	15.6	15.5	17.1	17.9	19.3	19.4	17.5	17.2	16.8	18.0	17.3
1943.0	13.0	12.4	12.6	14.8	11.7	13.0	15.3	13.0	16.5	18.5	20.3	19.6	16.2	13.9	12.7	12.4	13.3	16.1	12.9	15.5	15.8	16.9	11.4	13.8	15.5	16.7	15.5	18.3	19.4	20.6	21.8	18.7	15.0	15.1	13.3	12.7	11.6	13.5	13.9	14.1	14.1	13.1	15.1	13.5	15.7	15.8	17.7	19.4	19.6
1944.0	9.4	10.0	8.9	9.0	11.0	11.5	11.0	12.0	12.5	9.6	10.0	9.9	12.0	9.6	12.7	12.7	13.7	16.2	17.6	16.5	15.3	12.7	11.1	12.3	12.9	14.4	17.3	15.1	14.4	15.7	15.8	16.1	17.6	20.5	21.3	21.0	20.5	21.3	23.6	19.4	17.3	14.3	14.2	14.9	15.5	16.6	20.2	20.5	21.5
1945.0	12.0	14.7	13.5	11.8	10.8	11.3	11.3	12.5	12.8	11.2	13.1	12.4	14.5	11.5	11.1	9.3	10.9	12.5	19.6	20.3	21.7	22.3	20.8	17.0	13.1	15.6	14.4	17.4	19.5	16.2	16.0	16.1	15.6	18.1	19.6	17.2	17.3	17.3	19.5	21.5	22.8	20.9	20.8	21.2	21.8	22.3	21.9	20.3	22.3
1946.0	14.4	11.6	12.0	13.7	11.4	13.4	13.4	12.8	9.8	12.2	12.0	11.4	12.4	13.7	9.9	13.7	12.6	12.1	12.8	14.6	12.8	15.0	15.7	17.4	14.7	15.7	15.7	14.6	15.8	14.6	14.5	16.7	18.5	18.6	17.5	15.9	15.8	17.9	19.5	16.6	17.4	19.5	20.8	20.4	20.7	18.8	20.0	19.1	17.6
1947.0	19.7	18.5	15.5	10.7	11.2	12.7	10.8	11.2	12.6	11.2	11.5	13.0	14.3	13.9	14.0	14.8	19.3	22.1	21.8	19.3	19.4	20.7	21.0	18.2	17.9	19.1	20.2	23.4	26.1	25.6	22.2	18.9	16.2	16.4	15.8	14.5	14.1	14.1	12.2	13.4	14.1	15.7	16.7	18.5	20.9	22.6	21.7	21.4	21.9
1948.0	13.0	14.8	12.1	11.6	10.5	11.8	13.1	14.3	12.6	15.0	17.3	16.5	15.7	18.9	14.4	15.5	14.6	13.4	11.3	9.3	12.3	10.5	13.3	14.9	18.8	17.6	15.9	15.5	17.0	18.0	18.1	17.9	17.0	16.8	18.2	17.8	13.9	15.2	18.7	19.0	19.7	17.2	14.4	15.0	17.3	17.2	18.2	16.4	16.8
1949.0	12.3	11.3	13.3	12.3	10.7	13.6	14.6	14.1	13.6	14.8	13.1	15.0	16.7	13.1	13.6	14.0	16.2	16.0	16.7	17.3	14.6	14.0	14.6	17.4	17.5	16.7	17.2	20.2	16.3	17.1	16.4	14.7	20.0	18.0	19.2	20.5	20.3	19.6	22.0	21.9	22.3	21.8	16.2	14.8	17.7	18.4	17.6	19.1	16.6
1950.0	10.7	14.7	16.8	16.8	18.5	18.8	17.6	19.6	13.6	10.9	11.1	14.6	12.8	12.5	11.6	11.1	11.1	11.9	14.3	12.3	13.7	14.4	12.3	13.5	15.6	15.9	18.7	15.4	15.4	17.1	14.7	13.8	13.1	13.7	16.1	16.3	17.0	18.0	17.2	16.9	11.2	13.6	16.6	16.7	17.9	19.1	13.5	15.9	16.8
1951.0	14.5	15.6	16.9	17.6	17.2	9.6	10.7	10.5	12.1	12.1	14.6	11.6	11.2	12.7	17.0	13.9	14.2	13.8	13.8	13.8	14.3	17.0	12.9	17.6	17.0	15.7	14.4	14.8	14.6	16.0	16.0	18.3	14.0	12.2	10.8	13.0	13.4	14.2	13.5	14.8	14.7	17.0	16.2	13.6	16.4	16.3	16.6	14.7	15.0
1952.0	11.3	11.8	12.7	10.9	10.6	10.5	11.0	10.1	10.4	12.5	13.6	14.2	15.0	13.8	12.9	10.8	11.2	12.2	13.5	12.3	10.8	12.6	12.6	16.1	14.5	16.3	12.0	14.9	14.0	14.0	18.5	16.6	19.7	16.8	18.0	21.6	23.9	23.1	23.6	20.6	17.3	15.8	12.3	13.9	13.9	12.5	11.6	12.5	14.1
1953.0	9.1	10.7	12.2	12.4	10.6	11.0	12.0	16.0	18.6	19.9	20.7	20.3	21.1	20.4	20.8	17.6	18.0	17.5	18.2	15.9	17.0	20.1	23.3	20.9	20.5	23.9	23.1	23.7	24.1	21.5	23.5	22.6	21.4	17.6	16.1	14.8	17.4	15.5	15.5	15.0	14.7	15.9	16.3	15.1	15.3	15.9	15.6	17.0	15.9
1954.0	13.0	16.4	12.5	15.4	17.3	15.5	13.6	14.0	12.4	12.8	13.5	12.0	10.1	13.8	11.1	12.1	15.1	14.0	15.3	17.2	17.9	15.3	12.6	14.8	12.5	12.7	11.8	13.3	15.7	14.5	15.6	14.0	14.1	12.8	14.4	14.0	13.4	14.4	16.5	17.2	19.8	18.8	20.5	18.5	14.9	12.8	15.5	15.5	17.7
1955.0	18.3	16.2	17.4	18.0	19.2	18.3	9.5	8.7	9.3	9.1	11.0	11.8	12.5	12.8	12.9	11.8	10.7	11.0	14.3	15.5	16.4	15.7	16.6	12.7	14.0	15.2	15.3	14.8	14.5	15.0	17.2	15.1	16.1	15.2	16.6	19.1	21.7	22.4	24.5	26.0	25.6	25.1	23.7	23.4	21.9	21.3	21.9	17.3	17.8
1956.0	15.0	9.9	13.6	9.8	11.6	13.0	13.9	13.8	18.8	22.4	21.0	18.7	15.5	13.5	11.8	11.2	11.3	13.1	10.1	14.1	13.1	16.2	18.6	14.3	12.1	12.7	11.2	8.8	12.0	13.6	13.7	16.2	17.8	18.0	13.3	15.8	15.3	16.4	17.9	17.1	18.3	15.5	14.8	19.5	20.3	19.1	19.5	20.2	20.5
1957.0	15.1	14.8	15.9	12.7	8.6	10.5	11.2	11.6	9.4	13.3	14.9	13.5	15.2	18.2	19.4	20.9	20.1	17.0	12.5	12.0	8.9	10.4	9.2	10.6	11.9	13.7	14.1	15.4	13.2	16.6	14.2	16.8	16.3	14.5	16.0	16.7	15.7	14.2	15.4	15.2	15.2	15.3	16.4	17.8	15.8	16.9	17.3	17.0	17.4
1958.0	16.4	17.3	16.8	17.5	12.6	15.5	15.5	14.2	8.5	9.7	13.2	13.2	14.1	13.6	15.0	15.4	16.3	12.0	10.1	12.6	12.9	15.7	13.6	13.4	14.6	14.9	18.9	21.1	17.1	21.4	23.7	23.5	23.2	23.9	20.9	18.7	18.3	17.5	20.4	17.3	15.2	16.2	14.4	15.9	15.1	14.9	13.9	15.5	15.9
1959.0	10.6	10.8	16.0	15.0	15.5	17.2	15.7	13.1	13.0	12.4	14.7	17.9	17.3	16.1	13.1	11.4	12.6	13.2	12.9	13.6	13.6	17.0	19.7	21.1	21.6	21.5	21.1	19.7	12.1	16.7	17.3	14.3	16.5	18.7	18.9	15.4	17.5	18.5	18.6	19.3	17.5	16.8	15.3	15.0	15.2	17.0	16.9	20.0	20.7
1960.0	13.5	15.7	16.0	15.9	16.5	20.4	19.7	17.4	12.5	13.8	13.1	14.2	13.2	13.3	13.5	15.6	16.0	16.3	16.8	14.4	17.8	18.7	18.6	21.1	21.7	22.8	15.6	14.3	11.8	11.8	9.6	11.5	16.2	15.0	15.8	16.8	14.9	13.7	13.8	13.0	13.0	14.4	14.9	13.0	15.5	15.6	14.3	13.6	14.3
1961.0	17.9	14.9	17.3	19.7	19.9	19.3	19.3	17.2	15.2	14.1	14.9	15.9	13.8	12.6	16.2	17.6	15.1	14.7	13.7	14.1	13.2	11.4	12.3	12.9	15.3	13.9	14.5	15.5	16.7	17.6	18.0	19.3	17.1	12.1	14.2	15.6	16.3	14.6	14.1	14.9	15.8	17.0	17.6	17.3	16.0	17.1	17.0	17.5	18.5
1962.0	8.1	8.7	10.1	13.8	14.1	15.3	17.5	15.8	13.7	13.2	12.5	12.2	11.7	14.0	16.0	13.7	14.7	14.9	13.2	12.1	15.0	14.3	14.0	10.3	12.9	12.2	12.8	12.5	14.3	14.4	16.3	16.3	11.2	13.2	12.6	14.5	15.0	16.6	15.6	16.2	17.6	12.3	13.9	14.3	15.0	16.5	13.2	16.0	14.0
1963.0	17.4	17.3	17.4	12.9	17.9	19.4	20.9	20.8	17.4	17.8	18.4	16.1	14.1	14.1	15.4	16.0	15.8	15.3	14.1	15.5	15.2	13.5	13.4	15.8	13.2	12.2	12.8	16.9	17.8	17.2	19.3	19.3	21.0	21.1	20.1	16.5	15.7	14.7	14.3	14.5	13.5	13.2	13.4	15.4	14.6	14.7	14.0	14.7	13.2
1964.0	7.2	9.8	6.9	10.4	11.5	15.9	12.7	11.9	15.8	12.7	14.0	15.7	15.6	19.5	13.0	12.0	13.9	14.4	10.9	13.0	13.0	14.3	12.2	13.3	16.3	17.2	13.7	13.3	13.2	12.4	13.6	13.4	13.5	11.8	11.9	11.6	12.6	12.2	12.2	13.2	12.5	13.1	14.7	14.6	13.8	17.7	17.9	19.0	17.5
1965.0	12.5	13.8	13.4	14.8	15.2	17.9	18.6	11.5	14.7	13.0	14.4	11.8	15.9	16.1	15.0	14.4	12.3	13.5	13.9	16.3	14.0	12.9	14.9	13.7	12.4	14.2	14.4	12.3	14.8	12.5	13.0	12.0	13.3	12.8	11.1	11.6	11.2	12.4	13.5	12.4	13.2	10.7	15.1	12.8	13.7	16.0	17.6	19.2	19.7
1966.0	13.2	12.9	10.9	9.6	10.8	12.9	12.4	14.3	17.5	18.4	21.0	21.6	22.1	19.9	19.4	21.0	24.2	22.6	22.2	20.3	15.4	16.3	17.1	16.3	15.4	15.1	14.2	15.1	20.0	18.9	18.7	17.3	17.3	16.1	16.1	16.4	16.1	17.1	17.6	17.7	14.2	16.5	15.1	13.7	15.0	14.2	15.5	18.2	20.3
1967.0	16.3	16.3	13.7	12.9	14.2	10.3	9.7	11.4	10.4	12.3	13.0	16.2	19.7	19.0	18.4	18.0	17.5	18.1	16.4	15.2	15.6	9.9	11.3	12.4	13.0	13.4	15.7	14.0	15.6	14.6	15.8	14.9	14.5	10.9	14.0	14.9	16.5	17.3	18.6	17.7	16.9	14.8	16.1	16.6	17.1	17.9	18.5	18.8	17.4
1968.0	14.5	18.2	19.7	14.0	16.2	14.8	13.9	13.8	12.9	12.8	15.1	19.1	20.6	20.2	19.9	19.8	21.0	20.9	17.3	17.6	16.5	15.0	14.4	14.2	14.0	14.5	13.9	13.4	15.7	14.8	17.6	20.2	22.4	17.1	14.8	15.6	14.5	13.6	10.2	13.1	13.1	12.1	12.1	14.2	15.7	17.2	17.4	15.7	14.2
1969.0	11.0	8.4	9.3	9.8	10.2	11.9	13.6	17.3	19.7	19.9	20.4	18.9	18.5	18.2	19.9	21.0	20.8	18.0	22.0	20.7	21.8	21.5	20.2	22.5	22.1	17.5	17.4	15.5	17.6	17.9	17.3	17.3	16.6	14.8	17.1	14.3	12.3	13.5	13.3	15.1	15.5	16.2	17.9	16.6	19.2	16.6	17.5	15.7	11.8
1970.0	11.9	12.7	16.1	18.8	18.8	20.2	20.6	19.5	22.3	21.9	19.7	13.2	14.5	16.4	16.9	16.8	20.4	23.9	24.2	23.6	24.3	21.8	19.7	15.1	14.1	15.4	16.6	16.4	15.2	15.5	13.0	13.5	14.5	15.1	16.1	11.7	16.4	15.9	19.5	17.5	12.5	14.2	13.1	14.2	15.7	13.4	14.7	13.2	13.9
1971.0	20.4	19.1	18.2	17.1	17.0	17.1	18.3	11.8	11.5	10.7	15.2	15.8	15.7	13.1	12.5	11.7	12.1	10.9	9.3	11.6	12.9	11.0	14.4	13.9	14.3	15.2	15.1	12.9	13.3	16.8	18.4	19.6	22.7	23.0	21.3	19.3	20.5	22.3	22.1	19.1	19.2	17.1	13.7	12.3	13.2	11.3	15.4	12.9	13.4
1972.0	10.6	12.0	10.3	11.7	15.8	20.5	16.3	14.7	12.2	12.6	11.9	12.7	11.7	14.4	14.2	14.9	14.4	13.1	13.3	12.4	11.6	12.1	11.9	13.3	14.6	15.9	18.7	21.6	20.5	20.7	20.8	15.5	14.3	14.4	16.7	19.2	18.8	15.0	14.9	14.5	16.8	17.4	19.1	20.5	20.1	19.5	20.8	22.7	23.1
1973.0	13.7	11.8	11.8	12.7	13.7	15.0	19.1	17.9	13.0	13.6	10.6	14.2	12.8	12.0	10.5	13.0	13.9	17.5	18.3	19.4	20.1	20.4	20.1	19.2	19.0	18.1	15.2	16.8	19.1	18.9	19.5	20.2	20.4	19.9	20.2	21.3	22.2	18.5	15.4	16.2	16.2	16.9	17.3	17.7	20.0	20.9	16.8	16.4	17.8
1974.0	13.0	9.6	12.4	11.9	12.8	10.5	9.3	9.1	9.0	10.2	8.9	13.5	20.2	19.4	19.0	21.4	22.4	19.0	16.0	17.5	20.0	21.4	20.0	17.7	17.1	11.6	12.1	14.8	14.3	15.6	17.1	14.4	14.2	11.9	13.7	15.7	16.1	17.7	18.9	16.2	17.9	15.1	14.9	13.5	15.2	13.1	13.4	15.6	16.2
1975.0	5.5	8.1	8.6	9.3	10.3	9.8	14.4	16.3	19.9	18.0	18.7	17.7	14.0	13.3	12.0	11.1	12.4	12.9	15.0	17.0	18.6	17.7	20.3	17.9	15.0	16.4	12.4	13.5	17.4	18.9	18.2	17.9	18.6	16.3	18.5	18.3	17.9	20.0	21.5	21.1	17.9	17.9	19.5	18.9	17.2	16.3	17.7	16.4	17.9
1976.0	12.9	11.4	12.6	14.2	11.6	12.4	16.5	13.8	14.2	14.1	15.4	14.1	14.9	13.9	12.0	18.7	20.7	15.2	13.0	12.0	16.3	16.4	17.2	19.2	20.0	20.6	20.7	18.6	18.3	19.5	18.1	19.6	21.3	18.6	19.4	21.4	22.7	18.6	17.4	19.5	16.2	17.5	20.5	19.4	19.9	19.5	19.9	20.9	18.0
1977.0	13.4	15.9	16.7	14.3	10.0	9.8	8.5	9.4	11.5	11.1	14.6	15.3	19.7	23.8	23.8	18.8	21.0	20.6	20.0	14.3	16.7	14.8	17.2	19.4	16.9	14.2	12.6	13.3	11.2	11.7	12.9	14.3	17.1	20.2	23.8	21.6	21.7	21.7	21.9	24.1	21.2	21.6	13.8	10.9	13.9	15.4	12.0	12.1	13.4
1978.0	19.2	19.6	19.0	19.9	19.2	18.3	17.5	14.5	13.0	12.2	14.6	13.4	14.7	16.3	17.2	19.6	15.6	18.5	13.9	16.0	14.4	15.9	15.7	13.0	13.5	14.1	16.2	17.4	14.4	14.3	14.0	13.4	13.2	13.2	13.4	15.2	12.8	11.1	14.6	18.6	19.0	17.0	15.3	15.9	13.0	11.5	13.7	12.8	13.7
1979.0	21.9	19.0	18.8	17.9	20.4	20.6	20.1	15.2	12.1	13.9	14.2	13.9	14.1	11.3	13.0	14.9	14.7	16.2	17.6	18.9	17.2	16.7	16.4	17.0	15.3	12.4	12.1	12.1	12.8	11.9	12.2	11.6	15.2	15.8	18.1	17.7	17.5	15.5	16.6	15.7	16.1	18.2	17.8	17.2	12.9	12.3	18.0	13.8	14.6
1980.0	13.6	14.5	17.3	19.6	21.1	22.1	20.6	19.3	17.5	20.5	19.6	12.3	13.3	16.4	19.4	18.2	16.1	16.1	14.1	14.0	12.8	12.3	13.4	13.5	13.3	12.7	12.7	13.7	12.3	14.7	17.2	16.7	15.5	17.2	16.7	17.3	16.2	16.6	18.4	18.7	17.7	15.6	14.8	15.9	15.3	16.2	17.1	13.1	13.4
1981.0	12.2	15.9	13.0	14.9	13.0	12.6	11.9	9.8	13.4	12.3	12.2	5.5	9.2	10.8	14.9	13.4	12.8	11.7	12.8	10.8	12.3	13.8	14.9	16.6	17.2	14.1	9.0	12.1	12.3	11.9	13.3	14.1	12.1	14.6	15.0	15.2	16.3	16.9	19.0	20.4	20.9	17.4	14.9	15.4	14.2	14.1	13.5	16.8	16.5
1982.0	16.2	17.7	19.4	20.9	20.5	14.4	15.4	15.9	10.2	10.5	11.1	10.3	10.1	8.8	12.2	13.7	12.9	13.2	14.6	12.7	10.4	12.9	14.6	14.0	14.7	15.3	12.8	12.9	12.8	13.9	14.7	14.6	13.2	13.3	15.4	15.7	16.8	17.7	18.0	18.2	18.6	18.9	20.6	22.1	21.6	20.1	17.2	17.4	18.9
1983.0	12.6	10.5	11.4	8.7	11.1	12.9	13.6	13.5	16.0	14.8	12.1	14.6	14.9	13.6	11.4	14.1	15.2	15.6	20.0	21.6	16.8	15.4	16.6	16.0	15.6	15.1	11.2	13.4	14.5	12.0	13.8	12.4	10.7	13.6	17.1	18.7	20.3	21.0	21.6	21.9	21.4	23.3	19.7	19.7	14.4	16.2	16.2	14.2	13.2
1984.0	16.0	15.3	14.4	19.6	18.3	19.0	20.4	15.1	10.4	9.8	11.8	12.5	12.5	12.7	15.6	15.2	17.4	15.3	16.5	17.8	14.2	12.5	12.5	11.2	13.1	14.1	12.0	13.6	11.5	15.1	12.6	14.2	15.3	16.0	14.7	15.3	14.1	16.3	17.8	18.0	17.4	14.2	15.6	16.7	16.1	17.5	17.6	18.5	18.9
1985.0	17.2	17.2	16.3	16.6	14.9	8.2	8.3	9.0	9.6	10.7	11.8	11.3	12.3	11.9	14.5	15.2	15.3	15.8	15.7	16.2	16.3	15.9	17.5	17.5	16.3	13.9	14.2	14.7	14.7	12.2	14.0	16.1	16.1	18.7	19.1	19.9	17.1	16.0	17.2	16.2	16.9	15.9	18.3	13.3	16.3	15.0	15.1	14.9	14.2
1986.0	11.9	13.3	11.6	12.3	12.6	17.3	12.7	11.3	11.4	14.3	15.9	13.6	14.3	16.8	19.6	20.4	19.4	19.5	13.7	17.7	14.1	15.6	17.1	19.3	20.2	19.2	22.0	19.8	21.8	22.9	22.4	20.5	19.7	18.8	17.2	17.9	16.8	14.0	13.9	12.6	14.1	14.0	14.1	17.2	17.1	18.4	17.4	17.2	15.8
1987.0	9.7	11.4	11.7	12.8	13.1	12.8	12.4	10.9	10.8	11.0	11.8	9.9	11.9	11.1	9.9	11.5	10.5	11.2	11.7	9.5	12.2	11.6	13.2	13.9	12.3	13.0	13.0	15.1	17.3	16.1	14.3	16.5	15.7	15.9	18.7	18.8	17.1	16.0	12.7	12.2	14.0	15.6	15.0	16.2	17.7	17.3	17.7	17.2	18.6
1988.0	13.3	11.8	12.3	11.2	13.2	15.4	18.7	19.3	21.5	16.2	16.0	18.2	19.6	15.7	16.8	17.7	18.8	20.1	20.5	21.6	21.1	19.6	22.0	21.4	22.7	24.7	25.7	22.8	20.9	18.8	20.0	17.8	16.6	16.6	16.9	16.9	15.3	16.3	14.7	15.3	15.8	15.7	16.0	16.1	15.4	19.4	16.9	18.0	19.4
1989.0	7.5	8.3	10.9	12.6	11.9	11.5	13.5	11.7	12.1	12.6	13.5	15.7	17.7	16.4	16.2	18.1	19.0	19.0	22.0	21.4	20.3	21.6	19.3	15.5	13.7	17.0	15.8	15.5	13.4	11.6	12.7	16.4	18.0	19.6	20.0	21.5	18.1	20.8	19.2	20.2	19.9	18.0	12.3	12.6	14.4	14.1	10.8	13.3	13.5
1990.0	12.2	13.4	12.7	13.9	15.8	16.9	12.7	15.3	16.4	19.1	19.1	16.1	17.8	15.0	16.6	16.8	11.4	13.4	13.9	17.2	14.0	15.2	14.7	14.3	13.5	14.9	14.8	12.8	16.6	16.1	13.5	14.5	15.6	13.8	12.7	13.4	14.5	12.3	14.5	13.5	15.9	15.0	14.6	15.4	18.0	16.6	18.8	18.8	18.9
1991.0	10.1	9.8	9.7	10.7	9.2	9.5	10.7	10.2	10.7	9.8	11.0	11.8	12.1	10.5	11.4	13.7	12.9	12.2	9.9	11.4	12.2	10.9	12.3	13.7	14.1	13.3	15.0	14.2	12.2	14.0	14.5	15.9	18.5	20.9	22.1	23.0	23.6	22.7	19.7	17.9	17.7	15.9	16.1	14.6	15.2	15.9	14.8	15.1	16.5
1992.0	20.2	22.4	20.6	20.7	20.7	21.0	20.5	20.6	18.3	19.3	21.2	13.8	15.9	16.4	18.4	15.7	13.5	14.9	16.5	17.0	15.0	13.6	14.8	17.8	18.7	18.8	18.9	16.8	15.4	16.6	13.7	12.6	15.1	15.3	17.4	18.5	20.3	18.3	19.0	15.0	15.8	15.5	15.7	15.2	16.9	15.0	16.0	18.9	16.1
1993.0	NaN	9.2	13.0	13.9	14.9	13.5	14.6	15.6	16.2	17.8	17.8	10.4	11.3	9.1	11.2	12.6	13.7	13.5	11.5	14.7	12.2	12.4	13.1	13.9	13.4	15.5	14.7	18.1	19.4	18.1	17.0	17.4	18.1	17.3	14.9	11.7	12.2	14.7	14.0	11.8	12.7	14.0	14.6	15.3	16.8	18.3	16.5	14.1	13.3
1994.0	13.4	14.7	13.2	13.0	11.8	14.1	14.6	13.7	13.4	11.1	13.5	14.7	18.3	14.1	11.9	9.5	11.1	9.2	14.0	15.5	12.1	14.1	13.9	14.3	13.5	14.5	18.7	18.9	16.1	15.7	16.2	16.4	17.3	20.4	21.1	20.1	19.6	22.6	20.7	19.6	18.9	20.4	22.6	23.9	20.0	19.8	17.7	19.8	21.8
1995.0	16.8	13.9	14.4	13.9	14.5	14.2	12.8	11.6	11.1	12.2	12.0	11.2	16.7	13.7	14.3	12.7	12.7	11.2	15.6	14.6	13.6	14.7	17.9	22.0	23.4	22.4	20.1	20.0	17.1	12.5	12.0	13.4	13.6	13.1	15.4	16.3	15.4	16.1	16.7	16.9	17.7	18.5	19.1	21.1	14.7	13.5	15.8	16.6	17.2
1996.0	10.9	11.7	11.9	11.5	13.2	12.9	15.4	15.7	17.4	16.3	16.3	13.0	14.6	13.8	15.4	16.9	12.8	11.5	13.1	12.1	12.9	14.5	16.6	17.6	17.9	13.5	16.8	14.4	14.9	14.0	13.7	13.3	13.6	12.2	12.7	14.2	12.5	13.8	17.0	18.9	18.2	19.3	15.4	15.9	16.0	16.0	15.7	14.5	16.2
1997.0	17.9	18.5	16.6	15.0	12.9	15.8	18.5	20.0	18.0	19.1	19.5	21.4	20.1	17.2	16.7	14.6	13.2	13.0	15.2	15.6	13.7	12.8	14.1	15.5	14.0	13.7	16.3	15.0	16.9	19.1	20.0	17.1	17.5	18.7	19.6	19.5	19.8	17.6	18.7	20.3	21.1	19.6	19.6	20.3	19.5	19.0	19.4	18.7	19.9
1998.0	10.7	8.3	9.8	13.3	11.9	14.4	10.6	13.3	12.0	13.7	13.7	13.8	12.3	13.0	14.7	11.7	12.1	11.6	12.9	15.0	17.9	13.7	12.8	15.0	16.3	13.5	14.8	13.8	14.6	15.3	15.4	17.9	15.0	15.9	15.7	15.8	12.6	18.3	15.4	16.8	15.3	15.4	14.1	12.3	14.0	15.0	14.9	12.8	14.6
1999.0	13.9	14.7	12.2	12.4	12.7	12.6	12.8	15.1	13.0	11.7	15.7	14.2	14.1	15.3	17.9	16.4	14.2	15.0	14.3	13.5	11.1	13.1	12.3	13.9	16.5	14.0	13.5	16.7	13.8	15.0	15.3	14.2	15.4	15.5	15.8	18.8	16.8	19.1	20.0	19.9	20.1	20.8	20.9	18.2	17.6	14.6	16.7	17.4	18.4
2000.0	10.0	11.8	11.3	10.9	11.9	13.3	13.2	14.7	15.2	14.0	14.9	13.9	14.1	14.1	12.2	12.7	12.0	12.1	14.1	19.1	17.5	16.0	13.3	14.3	14.1	11.6	11.3	11.6	15.2	19.5	17.1	17.4	18.2	17.1	17.4	15.4	14.5	13.1	12.9	12.4	13.8	16.6	16.0	14.0	16.3	15.4	15.7	16.8	18.1
2001.0	12.1	11.7	13.1	13.7	15.0	12.2	11.1	8.6	10.9	10.7	11.4	12.9	13.3	12.7	13.0	15.3	15.3	15.6	18.5	13.9	13.1	14.6	19.4	20.0	20.6	19.9	18.9	16.8	18.3	15.4	16.8	17.9	18.1	20.2	20.2	20.6	22.1	23.3	19.8	19.3	16.6	13.9	13.6	15.9	13.5	14.7	14.9	15.1	15.3
2002.0	15.3	15.7	16.0	20.3	20.7	20.4	20.5	20.0	21.6	17.8	14.9	14.3	13.8	16.7	13.3	17.6	16.2	18.0	16.7	16.3	15.9	15.3	14.5	17.6	15.7	12.7	12.1	12.6	17.0	14.9	14.7	13.7	14.4	14.8	16.8	15.8	16.2	14.3	17.7	20.0	17.9	15.8	17.3	17.7	19.0	19.1	19.6	18.4	17.7
2003.0	15.1	16.1	17.3	17.8	17.6	16.8	17.1	17.1	15.4	16.2	14.3	15.3	16.0	15.5	14.2	15.8	15.6	16.5	16.9	16.4	15.1	16.4	12.7	13.3	17.2	19.6	20.9	18.2	16.2	14.9	15.0	15.3	19.6	18.8	19.7	16.7	17.0	15.7	17.2	18.8	15.7	16.8	20.3	21.9	23.7	25.0	22.9	22.6	20.3
2004.0	15.0	16.0	16.4	13.4	14.6	16.5	14.7	12.0	13.3	15.3	15.4	16.9	16.6	17.7	14.0	14.0	13.0	12.2	9.6	9.5	11.5	12.2	14.3	11.7	13.6	14.8	15.0	14.9	15.8	17.1	14.8	14.1	15.0	14.0	14.1	15.9	15.4	16.1	15.2	17.0	17.5	16.2	13.8	13.1	14.2	15.8	15.8	14.1	16.1
2005.0	10.5	9.2	10.1	11.8	13.6	10.3	11.9	13.5	15.2	13.9	13.1	11.1	11.4	11.3	15.5	15.6	13.4	15.8	17.8	17.1	17.3	18.8	18.8	18.9	16.6	16.2	16.3	16.4	16.9	18.3	16.8	18.9	18.8	20.8	21.6	21.6	22.7	22.9	24.3	22.1	24.8	22.7	20.8	18.4	15.9	15.7	17.9	20.5	17.2
2006.0	12.8	14.8	14.6	12.7	13.2	14.5	15.2	15.1	17.8	17.7	17.4	20.2	20.0	17.9	17.9	18.1	18.8	18.3	16.9	16.8	14.6	12.0	14.5	14.7	15.0	16.7	12.8	14.7	17.7	18.4	20.2	19.5	20.0	21.6	21.7	22.2	21.5	20.3	17.3	19.6	14.7	16.0	17.8	16.4	17.9	18.3	20.0	19.6	18.9
2007.0	9.4	15.3	16.4	18.0	19.2	21.4	22.3	23.5	23.2	23.4	23.8	18.8	13.4	11.3	13.2	16.6	12.4	15.5	17.2	18.4	18.3	13.8	13.5	15.8	16.5	17.4	16.9	17.1	13.9	14.6	15.9	16.6	14.6	15.8	17.3	19.9	18.2	16.2	14.5	15.0	14.1	14.2	16.1	15.1	17.6	18.3	16.0	16.0	15.4
2008.0	20.0	20.3	20.9	20.7	20.8	22.5	22.3	20.8	17.8	17.7	13.5	13.1	11.5	12.5	10.0	11.6	13.7	14.0	13.2	14.4	15.0	11.5	14.5	13.9	13.4	13.9	12.6	15.0	16.4	17.3	17.2	18.3	21.7	23.2	20.7	12.2	10.6	14.8	17.6	18.6	16.9	16.6	15.5	17.2	17.3	14.5	15.1	15.1	15.4
[truncated: 43 more columns]
